# Supplementary material for: Large-scale proteomics analysis of five brain regions from Parkinson’s disease patients with a GBA1 mutation
Source: NPJ Parkinsons Dis. 2024 Feb 8;10:33. doi: 10.1038/s41531-024-00645-x (PMC10853186; doi:10.1038/s41531-024-00645-x)
Supplement: Supplementary file 2 — Supplementary Data 1 [file 41531_2024_645_MOESM2_ESM.xlsx]

## Sheet: TFU_GBA_SNCA_inc_list_2mis_clea
Mass [m/z]	CS [z]	Polarity	NCE	Comment
470.713	2	Positive	27	MEFSSPSR (light)
314.145	3	Positive	27	MEFSSPSR (light)
478.711	2	Positive	27	M[+15.994915]EFSSPSR (light)
319.476	3	Positive	27	M[+15.994915]EFSSPSR (light)
1018.98	2	Positive	27	MEFSSPSREEC[+57.021464]PKPLSR (light)
679.656	3	Positive	27	MEFSSPSREEC[+57.021464]PKPLSR (light)
1026.98	2	Positive	27	M[+15.994915]EFSSPSREEC[+57.021464]PKPLSR (light)
684.987	3	Positive	27	M[+15.994915]EFSSPSREEC[+57.021464]PKPLSR (light)
558.279	2	Positive	27	EEC[+57.021464]PKPLSR (light)
372.522	3	Positive	27	EEC[+57.021464]PKPLSR (light)
478.233	2	Positive	27	YESTRSGR (light)
319.158	3	Positive	27	YESTRSGR (light)
556.284	2	Positive	27	YESTRSGRR (light)
371.192	3	Positive	27	YESTRSGRR (light)
824.404	2	Positive	27	SYFSEEGIGYNIIR (light)
549.939	3	Positive	27	SYFSEEGIGYNIIR (light)
824.896	2	Positive	27	SYFSEEGIGYN[+0.984016]IIR (light)
550.267	3	Positive	27	SYFSEEGIGYN[+0.984016]IIR (light)
1456.19	2	Positive	27	SYFSEEGIGYNIIRVPMASC[+57.021464]DFSIR (light)
971.13	3	Positive	27	SYFSEEGIGYNIIRVPMASC[+57.021464]DFSIR (light)
1456.68	2	Positive	27	SYFSEEGIGYN[+0.984016]IIRVPMASC[+57.021464]DFSIR (light)
971.458	3	Positive	27	SYFSEEGIGYN[+0.984016]IIRVPMASC[+57.021464]DFSIR (light)
1464.19	2	Positive	27	SYFSEEGIGYNIIRVPM[+15.994915]ASC[+57.021464]DFSIR (light)
976.462	3	Positive	27	SYFSEEGIGYNIIRVPM[+15.994915]ASC[+57.021464]DFSIR (light)
1464.68	2	Positive	27	SYFSEEGIGYN[+0.984016]IIRVPM[+15.994915]ASC[+57.021464]DFSIR (light)
976.79	3	Positive	27	SYFSEEGIGYN[+0.984016]IIRVPM[+15.994915]ASC[+57.021464]DFSIR (light)
641.8	2	Positive	27	VPMASC[+57.021464]DFSIR (light)
428.202	3	Positive	27	VPMASC[+57.021464]DFSIR (light)
649.797	2	Positive	27	VPM[+15.994915]ASC[+57.021464]DFSIR (light)
433.534	3	Positive	27	VPM[+15.994915]ASC[+57.021464]DFSIR (light)
1424.14	2	Positive	27	TYTYADTPDDFQLHNFSLPEEDTK (light)
949.759	3	Positive	27	TYTYADTPDDFQLHNFSLPEEDTK (light)
1424.63	2	Positive	27	TYTYADTPDDFQ[+0.984016]LHNFSLPEEDTK (light)
950.087	3	Positive	27	TYTYADTPDDFQ[+0.984016]LHNFSLPEEDTK (light)
1425.12	2	Positive	27	TYTYADTPDDFQ[+0.984016]LHN[+0.984016]FSLPEEDTK (light)
950.415	3	Positive	27	TYTYADTPDDFQ[+0.984016]LHN[+0.984016]FSLPEEDTK (light)
495.335	2	Positive	27	LKIPLIHR (light)
330.559	3	Positive	27	LKIPLIHR (light)
374.745	2	Positive	27	IPLIHR (light)
250.166	3	Positive	27	IPLIHR (light)
1282.22	2	Positive	27	ALQLAQRPVSLLASPWTSPTWLK (light)
855.151	3	Positive	27	ALQLAQRPVSLLASPWTSPTWLK (light)
1282.72	2	Positive	27	ALQ[+0.984016]LAQRPVSLLASPWTSPTWLK (light)
855.479	3	Positive	27	ALQ[+0.984016]LAQRPVSLLASPWTSPTWLK (light)
1283.21	2	Positive	27	ALQ[+0.984016]LAQ[+0.984016]RPVSLLASPWTSPTWLK (light)
855.807	3	Positive	27	ALQ[+0.984016]LAQ[+0.984016]RPVSLLASPWTSPTWLK (light)
380.701	2	Positive	27	TNGAVNGK (light)
254.136	3	Positive	27	TNGAVNGK (light)
381.193	2	Positive	27	TN[+0.984016]GAVNGK (light)
254.464	3	Positive	27	TN[+0.984016]GAVNGK (light)
381.685	2	Positive	27	TN[+0.984016]GAVN[+0.984016]GK (light)
254.792	3	Positive	27	TN[+0.984016]GAVN[+0.984016]GK (light)
573.317	2	Positive	27	TNGAVNGKGSLK (light)
382.547	3	Positive	27	TNGAVNGKGSLK (light)
573.809	2	Positive	27	TN[+0.984016]GAVNGKGSLK (light)
382.875	3	Positive	27	TN[+0.984016]GAVNGKGSLK (light)
574.301	2	Positive	27	TN[+0.984016]GAVN[+0.984016]GKGSLK (light)
383.203	3	Positive	27	TN[+0.984016]GAVN[+0.984016]GKGSLK (light)
1328.17	2	Positive	27	TNGAVNGKGSLKGQPGDIYHQTWAR (light)
885.784	3	Positive	27	TNGAVNGKGSLKGQPGDIYHQTWAR (light)
1328.66	2	Positive	27	TN[+0.984016]GAVNGKGSLKGQPGDIYHQTWAR (light)
886.112	3	Positive	27	TN[+0.984016]GAVNGKGSLKGQPGDIYHQTWAR (light)
1329.16	2	Positive	27	TN[+0.984016]GAVN[+0.984016]GKGSLKGQPGDIYHQTWAR (light)
886.44	3	Positive	27	TN[+0.984016]GAVN[+0.984016]GKGSLKGQPGDIYHQTWAR (light)
1329.65	2	Positive	27	TN[+0.984016]GAVN[+0.984016]GKGSLKGQ[+0.984016]PGDIYHQTWAR (light)
886.768	3	Positive	27	TN[+0.984016]GAVN[+0.984016]GKGSLKGQ[+0.984016]PGDIYHQTWAR (light)
957.484	2	Positive	27	GSLKGQPGDIYHQTWAR (light)
638.659	3	Positive	27	GSLKGQPGDIYHQTWAR (light)
957.976	2	Positive	27	GSLKGQ[+0.984016]PGDIYHQTWAR (light)
638.987	3	Positive	27	GSLKGQ[+0.984016]PGDIYHQTWAR (light)
958.468	2	Positive	27	GSLKGQ[+0.984016]PGDIYHQ[+0.984016]TWAR (light)
639.315	3	Positive	27	GSLKGQ[+0.984016]PGDIYHQ[+0.984016]TWAR (light)
1226.13	2	Positive	27	GSLKGQPGDIYHQTWARYFVK (light)
817.757	3	Positive	27	GSLKGQPGDIYHQTWARYFVK (light)
1226.62	2	Positive	27	GSLKGQ[+0.984016]PGDIYHQTWARYFVK (light)
818.085	3	Positive	27	GSLKGQ[+0.984016]PGDIYHQTWARYFVK (light)
1227.12	2	Positive	27	GSLKGQ[+0.984016]PGDIYHQ[+0.984016]TWARYFVK (light)
818.413	3	Positive	27	GSLKGQ[+0.984016]PGDIYHQ[+0.984016]TWARYFVK (light)
764.868	2	Positive	27	GQPGDIYHQTWAR (light)
510.248	3	Positive	27	GQPGDIYHQTWAR (light)
765.36	2	Positive	27	GQ[+0.984016]PGDIYHQTWAR (light)
510.576	3	Positive	27	GQ[+0.984016]PGDIYHQTWAR (light)
765.852	2	Positive	27	GQ[+0.984016]PGDIYHQ[+0.984016]TWAR (light)
510.904	3	Positive	27	GQ[+0.984016]PGDIYHQ[+0.984016]TWAR (light)
1033.52	2	Positive	27	GQPGDIYHQTWARYFVK (light)
689.346	3	Positive	27	GQPGDIYHQTWARYFVK (light)
1034.01	2	Positive	27	GQ[+0.984016]PGDIYHQTWARYFVK (light)
689.674	3	Positive	27	GQ[+0.984016]PGDIYHQTWARYFVK (light)
1034.5	2	Positive	27	GQ[+0.984016]PGDIYHQ[+0.984016]TWARYFVK (light)
690.002	3	Positive	27	GQ[+0.984016]PGDIYHQ[+0.984016]TWARYFVK (light)
815.917	2	Positive	27	YFVKFLDAYAEHK (light)
544.28	3	Positive	27	YFVKFLDAYAEHK (light)
547.269	2	Positive	27	FLDAYAEHK (light)
365.182	3	Positive	27	FLDAYAEHK (light)
1117.57	2	Positive	27	DFIARDLGPTLANSTHHNVR (light)
745.386	3	Positive	27	DFIARDLGPTLANSTHHNVR (light)
1118.07	2	Positive	27	DFIARDLGPTLAN[+0.984016]STHHNVR (light)
745.714	3	Positive	27	DFIARDLGPTLAN[+0.984016]STHHNVR (light)
1118.56	2	Positive	27	DFIARDLGPTLAN[+0.984016]STHHN[+0.984016]VR (light)
746.042	3	Positive	27	DFIARDLGPTLAN[+0.984016]STHHN[+0.984016]VR (light)
816.416	2	Positive	27	DLGPTLANSTHHNVR (light)
544.613	3	Positive	27	DLGPTLANSTHHNVR (light)
816.908	2	Positive	27	DLGPTLAN[+0.984016]STHHNVR (light)
544.941	3	Positive	27	DLGPTLAN[+0.984016]STHHNVR (light)
817.4	2	Positive	27	DLGPTLAN[+0.984016]STHHN[+0.984016]VR (light)
545.269	3	Positive	27	DLGPTLAN[+0.984016]STHHN[+0.984016]VR (light)
1308.67	2	Positive	27	DLGPTLANSTHHNVRLLMLDDQR (light)
872.782	3	Positive	27	DLGPTLANSTHHNVRLLMLDDQR (light)
1309.16	2	Positive	27	DLGPTLAN[+0.984016]STHHNVRLLMLDDQR (light)
873.11	3	Positive	27	DLGPTLAN[+0.984016]STHHNVRLLMLDDQR (light)
1316.67	2	Positive	27	DLGPTLANSTHHNVRLLM[+15.994915]LDDQR (light)
878.114	3	Positive	27	DLGPTLANSTHHNVRLLM[+15.994915]LDDQR (light)
1309.65	2	Positive	27	DLGPTLAN[+0.984016]STHHN[+0.984016]VRLLMLDDQR (light)
873.438	3	Positive	27	DLGPTLAN[+0.984016]STHHN[+0.984016]VRLLMLDDQR (light)
1317.16	2	Positive	27	DLGPTLAN[+0.984016]STHHNVRLLM[+15.994915]LDDQR (light)
878.442	3	Positive	27	DLGPTLAN[+0.984016]STHHNVRLLM[+15.994915]LDDQR (light)
1317.65	2	Positive	27	DLGPTLAN[+0.984016]STHHN[+0.984016]VRLLM[+15.994915]LDDQR (light)
878.77	3	Positive	27	DLGPTLAN[+0.984016]STHHN[+0.984016]VRLLM[+15.994915]LDDQR (light)
1310.15	2	Positive	27	DLGPTLAN[+0.984016]STHHN[+0.984016]VRLLMLDDQ[+0.984016]R (light)
873.766	3	Positive	27	DLGPTLAN[+0.984016]STHHN[+0.984016]VRLLMLDDQ[+0.984016]R (light)
502.266	2	Positive	27	LLMLDDQR (light)
335.18	3	Positive	27	LLMLDDQR (light)
510.263	2	Positive	27	LLM[+15.994915]LDDQR (light)
340.511	3	Positive	27	LLM[+15.994915]LDDQR (light)
502.758	2	Positive	27	LLMLDDQ[+0.984016]R (light)
335.508	3	Positive	27	LLMLDDQ[+0.984016]R (light)
510.755	2	Positive	27	LLM[+15.994915]LDDQ[+0.984016]R (light)
340.839	3	Positive	27	LLM[+15.994915]LDDQ[+0.984016]R (light)
981.553	2	Positive	27	LLMLDDQRLLLPHWAK (light)
654.705	3	Positive	27	LLMLDDQRLLLPHWAK (light)
989.551	2	Positive	27	LLM[+15.994915]LDDQRLLLPHWAK (light)
660.036	3	Positive	27	LLM[+15.994915]LDDQRLLLPHWAK (light)
982.045	2	Positive	27	LLMLDDQ[+0.984016]RLLLPHWAK (light)
655.033	3	Positive	27	LLMLDDQ[+0.984016]RLLLPHWAK (light)
990.043	2	Positive	27	LLM[+15.994915]LDDQ[+0.984016]RLLLPHWAK (light)
660.364	3	Positive	27	LLM[+15.994915]LDDQ[+0.984016]RLLLPHWAK (light)
489.3	2	Positive	27	LLLPHWAK (light)
326.536	3	Positive	27	LLLPHWAK (light)
1001.08	2	Positive	27	LLLPHWAKVVLTDPEAAK (light)
667.723	3	Positive	27	LLLPHWAKVVLTDPEAAK (light)
521.793	2	Positive	27	VVLTDPEAAK (light)
348.197	3	Positive	27	VVLTDPEAAK (light)
1050.56	2	Positive	27	YVHGIAVHWYLDFLAPAK (light)
700.707	3	Positive	27	YVHGIAVHWYLDFLAPAK (light)
442.733	2	Positive	27	ATLGETHR (light)
295.491	3	Positive	27	ATLGETHR (light)
1369.18	2	Positive	27	ATLGETHRLFPNTMLFASEAC[+57.021464]VGSK (light)
913.119	3	Positive	27	ATLGETHRLFPNTMLFASEAC[+57.021464]VGSK (light)
1369.67	2	Positive	27	ATLGETHRLFPN[+0.984016]TMLFASEAC[+57.021464]VGSK (light)
913.447	3	Positive	27	ATLGETHRLFPN[+0.984016]TMLFASEAC[+57.021464]VGSK (light)
1377.17	2	Positive	27	ATLGETHRLFPNTM[+15.994915]LFASEAC[+57.021464]VGSK (light)
918.451	3	Positive	27	ATLGETHRLFPNTM[+15.994915]LFASEAC[+57.021464]VGSK (light)
1377.66	2	Positive	27	ATLGETHRLFPN[+0.984016]TM[+15.994915]LFASEAC[+57.021464]VGSK (light)
918.779	3	Positive	27	ATLGETHRLFPN[+0.984016]TM[+15.994915]LFASEAC[+57.021464]VGSK (light)
936.455	2	Positive	27	LFPNTMLFASEAC[+57.021464]VGSK (light)
624.639	3	Positive	27	LFPNTMLFASEAC[+57.021464]VGSK (light)
936.947	2	Positive	27	LFPN[+0.984016]TMLFASEAC[+57.021464]VGSK (light)
624.967	3	Positive	27	LFPN[+0.984016]TMLFASEAC[+57.021464]VGSK (light)
944.453	2	Positive	27	LFPNTM[+15.994915]LFASEAC[+57.021464]VGSK (light)
629.971	3	Positive	27	LFPNTM[+15.994915]LFASEAC[+57.021464]VGSK (light)
944.945	2	Positive	27	LFPN[+0.984016]TM[+15.994915]LFASEAC[+57.021464]VGSK (light)
630.299	3	Positive	27	LFPN[+0.984016]TM[+15.994915]LFASEAC[+57.021464]VGSK (light)
1402.68	2	Positive	27	LFPNTMLFASEAC[+57.021464]VGSKFWEQSVR (light)
935.456	3	Positive	27	LFPNTMLFASEAC[+57.021464]VGSKFWEQSVR (light)
1403.17	2	Positive	27	LFPN[+0.984016]TMLFASEAC[+57.021464]VGSKFWEQSVR (light)
935.784	3	Positive	27	LFPN[+0.984016]TMLFASEAC[+57.021464]VGSKFWEQSVR (light)
1410.68	2	Positive	27	LFPNTM[+15.994915]LFASEAC[+57.021464]VGSKFWEQSVR (light)
940.788	3	Positive	27	LFPNTM[+15.994915]LFASEAC[+57.021464]VGSKFWEQSVR (light)
1411.17	2	Positive	27	LFPN[+0.984016]TM[+15.994915]LFASEAC[+57.021464]VGSKFWEQSVR (light)
941.116	3	Positive	27	LFPN[+0.984016]TM[+15.994915]LFASEAC[+57.021464]VGSKFWEQSVR (light)
1403.66	2	Positive	27	LFPN[+0.984016]TMLFASEAC[+57.021464]VGSKFWEQ[+0.984016]SVR (light)
936.112	3	Positive	27	LFPN[+0.984016]TMLFASEAC[+57.021464]VGSKFWEQ[+0.984016]SVR (light)
1411.66	2	Positive	27	LFPN[+0.984016]TM[+15.994915]LFASEAC[+57.021464]VGSKFWEQ[+0.984016]SVR (light)
941.444	3	Positive	27	LFPN[+0.984016]TM[+15.994915]LFASEAC[+57.021464]VGSKFWEQ[+0.984016]SVR (light)
476.238	2	Positive	27	FWEQSVR (light)
317.828	3	Positive	27	FWEQSVR (light)
476.73	2	Positive	27	FWEQ[+0.984016]SVR (light)
318.156	3	Positive	27	FWEQ[+0.984016]SVR (light)
833.41	2	Positive	27	FWEQSVRLGSWDR (light)
555.943	3	Positive	27	FWEQSVRLGSWDR (light)
833.902	2	Positive	27	FWEQ[+0.984016]SVRLGSWDR (light)
556.271	3	Positive	27	FWEQ[+0.984016]SVRLGSWDR (light)
367.185	2	Positive	27	LGSWDR (light)
245.126	3	Positive	27	LGSWDR (light)
730.903	2	Positive	27	NFVDSPIIVDITK (light)
487.605	3	Positive	27	NFVDSPIIVDITK (light)
731.395	2	Positive	27	N[+0.984016]FVDSPIIVDITK (light)
487.933	3	Positive	27	N[+0.984016]FVDSPIIVDITK (light)
1058.05	2	Positive	27	NFVDSPIIVDITKDTFYK (light)
705.705	3	Positive	27	NFVDSPIIVDITKDTFYK (light)
1058.55	2	Positive	27	N[+0.984016]FVDSPIIVDITKDTFYK (light)
706.033	3	Positive	27	N[+0.984016]FVDSPIIVDITKDTFYK (light)
1073.51	2	Positive	27	DTFYKQPMFYHLGHFSK (light)
716.012	3	Positive	27	DTFYKQPMFYHLGHFSK (light)
1074.01	2	Positive	27	DTFYKQ[+0.984016]PMFYHLGHFSK (light)
716.34	3	Positive	27	DTFYKQ[+0.984016]PMFYHLGHFSK (light)
1081.51	2	Positive	27	DTFYKQPM[+15.994915]FYHLGHFSK (light)
721.344	3	Positive	27	DTFYKQPM[+15.994915]FYHLGHFSK (light)
1082	2	Positive	27	DTFYKQ[+0.984016]PM[+15.994915]FYHLGHFSK (light)
721.672	3	Positive	27	DTFYKQ[+0.984016]PM[+15.994915]FYHLGHFSK (light)
1020.83	3	Positive	27	DTFYKQPMFYHLGHFSKFIPEGSQR (light)
1021.16	3	Positive	27	DTFYKQ[+0.984016]PMFYHLGHFSKFIPEGSQR (light)
1026.16	3	Positive	27	DTFYKQPM[+15.994915]FYHLGHFSKFIPEGSQR (light)
1026.49	3	Positive	27	DTFYKQ[+0.984016]PM[+15.994915]FYHLGHFSKFIPEGSQR (light)
1021.49	3	Positive	27	DTFYKQ[+0.984016]PMFYHLGHFSKFIPEGSQ[+0.984016]R (light)
1026.82	3	Positive	27	DTFYKQ[+0.984016]PM[+15.994915]FYHLGHFSKFIPEGSQ[+0.984016]R (light)
746.364	2	Positive	27	QPMFYHLGHFSK (light)
497.912	3	Positive	27	QPMFYHLGHFSK (light)
746.856	2	Positive	27	Q[+0.984016]PMFYHLGHFSK (light)
498.24	3	Positive	27	Q[+0.984016]PMFYHLGHFSK (light)
754.361	2	Positive	27	QPM[+15.994915]FYHLGHFSK (light)
503.243	3	Positive	27	QPM[+15.994915]FYHLGHFSK (light)
754.853	2	Positive	27	Q[+0.984016]PM[+15.994915]FYHLGHFSK (light)
503.571	3	Positive	27	Q[+0.984016]PM[+15.994915]FYHLGHFSK (light)
1203.59	2	Positive	27	QPMFYHLGHFSKFIPEGSQR (light)
802.732	3	Positive	27	QPMFYHLGHFSKFIPEGSQR (light)
1204.09	2	Positive	27	Q[+0.984016]PMFYHLGHFSKFIPEGSQR (light)
803.06	3	Positive	27	Q[+0.984016]PMFYHLGHFSKFIPEGSQR (light)
1211.59	2	Positive	27	QPM[+15.994915]FYHLGHFSKFIPEGSQR (light)
808.064	3	Positive	27	QPM[+15.994915]FYHLGHFSKFIPEGSQR (light)
1212.08	2	Positive	27	Q[+0.984016]PM[+15.994915]FYHLGHFSKFIPEGSQR (light)
808.392	3	Positive	27	Q[+0.984016]PM[+15.994915]FYHLGHFSKFIPEGSQR (light)
1204.58	2	Positive	27	Q[+0.984016]PMFYHLGHFSKFIPEGSQ[+0.984016]R (light)
803.388	3	Positive	27	Q[+0.984016]PMFYHLGHFSKFIPEGSQ[+0.984016]R (light)
1212.58	2	Positive	27	Q[+0.984016]PM[+15.994915]FYHLGHFSKFIPEGSQ[+0.984016]R (light)
808.72	3	Positive	27	Q[+0.984016]PM[+15.994915]FYHLGHFSKFIPEGSQ[+0.984016]R (light)
467.243	2	Positive	27	FIPEGSQR (light)
311.831	3	Positive	27	FIPEGSQR (light)
467.735	2	Positive	27	FIPEGSQ[+0.984016]R (light)
312.159	3	Positive	27	FIPEGSQ[+0.984016]R (light)
858.476	2	Positive	27	FIPEGSQRVGLVASQK (light)
572.653	3	Positive	27	FIPEGSQRVGLVASQK (light)
858.968	2	Positive	27	FIPEGSQ[+0.984016]RVGLVASQK (light)
572.981	3	Positive	27	FIPEGSQ[+0.984016]RVGLVASQK (light)
859.46	2	Positive	27	FIPEGSQ[+0.984016]RVGLVASQ[+0.984016]K (light)
573.309	3	Positive	27	FIPEGSQ[+0.984016]RVGLVASQ[+0.984016]K (light)
401.245	2	Positive	27	VGLVASQK (light)
267.832	3	Positive	27	VGLVASQK (light)
401.737	2	Positive	27	VGLVASQ[+0.984016]K (light)
268.16	3	Positive	27	VGLVASQ[+0.984016]K (light)
1153.1	2	Positive	27	NDLDAVALMHPDGSAVVVVLNR (light)
769.07	3	Positive	27	NDLDAVALMHPDGSAVVVVLNR (light)
1153.59	2	Positive	27	N[+0.984016]DLDAVALMHPDGSAVVVVLNR (light)
769.398	3	Positive	27	N[+0.984016]DLDAVALMHPDGSAVVVVLNR (light)
1161.1	2	Positive	27	NDLDAVALM[+15.994915]HPDGSAVVVVLNR (light)
774.402	3	Positive	27	NDLDAVALM[+15.994915]HPDGSAVVVVLNR (light)
1161.59	2	Positive	27	N[+0.984016]DLDAVALM[+15.994915]HPDGSAVVVVLNR (light)
774.73	3	Positive	27	N[+0.984016]DLDAVALM[+15.994915]HPDGSAVVVVLNR (light)
1154.09	2	Positive	27	N[+0.984016]DLDAVALMHPDGSAVVVVLN[+0.984016]R (light)
769.726	3	Positive	27	N[+0.984016]DLDAVALMHPDGSAVVVVLN[+0.984016]R (light)
1162.08	2	Positive	27	N[+0.984016]DLDAVALM[+15.994915]HPDGSAVVVVLN[+0.984016]R (light)
775.058	3	Positive	27	N[+0.984016]DLDAVALM[+15.994915]HPDGSAVVVVLN[+0.984016]R (light)
1304.18	2	Positive	27	NDLDAVALMHPDGSAVVVVLNRSSK (light)
869.79	3	Positive	27	NDLDAVALMHPDGSAVVVVLNRSSK (light)
1304.67	2	Positive	27	N[+0.984016]DLDAVALMHPDGSAVVVVLNRSSK (light)
870.118	3	Positive	27	N[+0.984016]DLDAVALMHPDGSAVVVVLNRSSK (light)
1312.18	2	Positive	27	NDLDAVALM[+15.994915]HPDGSAVVVVLNRSSK (light)
875.122	3	Positive	27	NDLDAVALM[+15.994915]HPDGSAVVVVLNRSSK (light)
1312.67	2	Positive	27	N[+0.984016]DLDAVALM[+15.994915]HPDGSAVVVVLNRSSK (light)
875.45	3	Positive	27	N[+0.984016]DLDAVALM[+15.994915]HPDGSAVVVVLNRSSK (light)
1305.17	2	Positive	27	N[+0.984016]DLDAVALMHPDGSAVVVVLN[+0.984016]RSSK (light)
870.446	3	Positive	27	N[+0.984016]DLDAVALMHPDGSAVVVVLN[+0.984016]RSSK (light)
1313.16	2	Positive	27	N[+0.984016]DLDAVALM[+15.994915]HPDGSAVVVVLN[+0.984016]RSSK (light)
875.778	3	Positive	27	N[+0.984016]DLDAVALM[+15.994915]HPDGSAVVVVLN[+0.984016]RSSK (light)
544.322	2	Positive	27	SSKDVPLTIK (light)
363.217	3	Positive	27	SSKDVPLTIK (light)
393.242	2	Positive	27	DVPLTIK (light)
262.497	3	Positive	27	DVPLTIK (light)
1261.64	2	Positive	27	DPAVGFLETISPGYSIHTYLWR (light)
841.429	3	Positive	27	DPAVGFLETISPGYSIHTYLWR (light)
1339.69	2	Positive	27	DPAVGFLETISPGYSIHTYLWRR (light)
893.462	3	Positive	27	DPAVGFLETISPGYSIHTYLWRR (light)
1403.72	2	Positive	27	DPAVGFLETISPGYSIHTYLWRRQ (light)
936.149	3	Positive	27	DPAVGFLETISPGYSIHTYLWRRQ (light)
1404.21	2	Positive	27	DPAVGFLETISPGYSIHTYLWRRQ[+0.984016] (light)
936.477	3	Positive	27	DPAVGFLETISPGYSIHTYLWRRQ[+0.984016] (light)
385.682	2	Positive	27	MDVFMK (light)
257.457	3	Positive	27	MDVFMK (light)
393.68	2	Positive	27	M[+15.994915]DVFMK (light)
262.789	3	Positive	27	M[+15.994915]DVFMK (light)
401.677	2	Positive	27	M[+15.994915]DVFM[+15.994915]K (light)
268.121	3	Positive	27	M[+15.994915]DVFM[+15.994915]K (light)
578.299	2	Positive	27	MDVFMKGLSK (light)
385.868	3	Positive	27	MDVFMKGLSK (light)
586.296	2	Positive	27	M[+15.994915]DVFMKGLSK (light)
391.2	3	Positive	27	M[+15.994915]DVFMKGLSK (light)
594.294	2	Positive	27	M[+15.994915]DVFM[+15.994915]KGLSK (light)
396.531	3	Positive	27	M[+15.994915]DVFM[+15.994915]KGLSK (light)
677.865	2	Positive	27	MDVFMKGLSKAK (light)
452.246	3	Positive	27	MDVFMKGLSKAK (light)
685.862	2	Positive	27	M[+15.994915]DVFMKGLSKAK (light)
457.577	3	Positive	27	M[+15.994915]DVFMKGLSKAK (light)
693.86	2	Positive	27	M[+15.994915]DVFM[+15.994915]KGLSKAK (light)
462.909	3	Positive	27	M[+15.994915]DVFM[+15.994915]KGLSKAK (light)
302.195	2	Positive	27	GLSKAK (light)
201.799	3	Positive	27	GLSKAK (light)
729.42	2	Positive	27	GLSKAKEGVVAAAEK (light)
486.616	3	Positive	27	GLSKAKEGVVAAAEK (light)
536.803	2	Positive	27	AKEGVVAAAEK (light)
358.205	3	Positive	27	AKEGVVAAAEK (light)
651.375	2	Positive	27	AKEGVVAAAEKTK (light)
434.586	3	Positive	27	AKEGVVAAAEKTK (light)
437.237	2	Positive	27	EGVVAAAEK (light)
291.827	3	Positive	27	EGVVAAAEK (light)
551.809	2	Positive	27	EGVVAAAEKTK (light)
368.208	3	Positive	27	EGVVAAAEKTK (light)
957.518	2	Positive	27	EGVVAAAEKTKQGVAEAAGK (light)
638.681	3	Positive	27	EGVVAAAEKTKQGVAEAAGK (light)
958.01	2	Positive	27	EGVVAAAEKTKQ[+0.984016]GVAEAAGK (light)
639.009	3	Positive	27	EGVVAAAEKTKQ[+0.984016]GVAEAAGK (light)
530.293	2	Positive	27	TKQGVAEAAGK (light)
353.865	3	Positive	27	TKQGVAEAAGK (light)
530.785	2	Positive	27	TKQ[+0.984016]GVAEAAGK (light)
354.193	3	Positive	27	TKQ[+0.984016]GVAEAAGK (light)
644.865	2	Positive	27	TKQGVAEAAGKTK (light)
430.245	3	Positive	27	TKQGVAEAAGKTK (light)
645.357	2	Positive	27	TKQ[+0.984016]GVAEAAGKTK (light)
430.574	3	Positive	27	TKQ[+0.984016]GVAEAAGKTK (light)
415.722	2	Positive	27	QGVAEAAGK (light)
277.484	3	Positive	27	QGVAEAAGK (light)
416.214	2	Positive	27	Q[+0.984016]GVAEAAGK (light)
277.812	3	Positive	27	Q[+0.984016]GVAEAAGK (light)
996.542	2	Positive	27	QGVAEAAGKTKEGVLYVGSK (light)
664.697	3	Positive	27	QGVAEAAGKTKEGVLYVGSK (light)
997.034	2	Positive	27	Q[+0.984016]GVAEAAGKTKEGVLYVGSK (light)
665.025	3	Positive	27	Q[+0.984016]GVAEAAGKTKEGVLYVGSK (light)
590.832	2	Positive	27	TKEGVLYVGSK (light)
394.224	3	Positive	27	TKEGVLYVGSK (light)
705.404	2	Positive	27	TKEGVLYVGSKTK (light)
470.605	3	Positive	27	TKEGVLYVGSKTK (light)
476.261	2	Positive	27	EGVLYVGSK (light)
317.843	3	Positive	27	EGVLYVGSK (light)
1229.17	2	Positive	27	EGVLYVGSKTKEGVVHGVATVAEK (light)
819.783	3	Positive	27	EGVLYVGSKTKEGVVHGVATVAEK (light)
762.923	2	Positive	27	TKEGVVHGVATVAEK (light)
508.951	3	Positive	27	TKEGVVHGVATVAEK (light)
877.494	2	Positive	27	TKEGVVHGVATVAEKTK (light)
585.332	3	Positive	27	TKEGVVHGVATVAEKTK (light)
648.351	2	Positive	27	EGVVHGVATVAEK (light)
432.57	3	Positive	27	EGVVHGVATVAEK (light)
1079.1	2	Positive	27	TKEQVTNVGGAVVTGVTAVAQK (light)
719.734	3	Positive	27	TKEQVTNVGGAVVTGVTAVAQK (light)
1079.59	2	Positive	27	TKEQ[+0.984016]VTNVGGAVVTGVTAVAQK (light)
720.062	3	Positive	27	TKEQ[+0.984016]VTNVGGAVVTGVTAVAQK (light)
1080.08	2	Positive	27	TKEQ[+0.984016]VTN[+0.984016]VGGAVVTGVTAVAQK (light)
720.39	3	Positive	27	TKEQ[+0.984016]VTN[+0.984016]VGGAVVTGVTAVAQK (light)
1080.57	2	Positive	27	TKEQ[+0.984016]VTN[+0.984016]VGGAVVTGVTAVAQ[+0.984016]K (light)
720.718	3	Positive	27	TKEQ[+0.984016]VTN[+0.984016]VGGAVVTGVTAVAQ[+0.984016]K (light)
964.526	2	Positive	27	EQVTNVGGAVVTGVTAVAQK (light)
643.353	3	Positive	27	EQVTNVGGAVVTGVTAVAQK (light)
965.018	2	Positive	27	EQ[+0.984016]VTNVGGAVVTGVTAVAQK (light)
643.681	3	Positive	27	EQ[+0.984016]VTNVGGAVVTGVTAVAQK (light)
965.51	2	Positive	27	EQ[+0.984016]VTN[+0.984016]VGGAVVTGVTAVAQK (light)
644.009	3	Positive	27	EQ[+0.984016]VTN[+0.984016]VGGAVVTGVTAVAQK (light)
966.002	2	Positive	27	EQ[+0.984016]VTN[+0.984016]VGGAVVTGVTAVAQ[+0.984016]K (light)
644.337	3	Positive	27	EQ[+0.984016]VTN[+0.984016]VGGAVVTGVTAVAQ[+0.984016]K (light)
739.896	2	Positive	27	TVEGAGSIAAATGFVK (light)
493.6	3	Positive	27	TVEGAGSIAAATGFVK (light)
803.944	2	Positive	27	TVEGAGSIAAATGFVKK (light)
536.298	3	Positive	27	TVEGAGSIAAATGFVKK (light)
1074.59	2	Positive	27	TVEGAGSIAAATGFVKKDQLGK (light)
716.727	3	Positive	27	TVEGAGSIAAATGFVKKDQLGK (light)
1075.08	2	Positive	27	TVEGAGSIAAATGFVKKDQ[+0.984016]LGK (light)
717.055	3	Positive	27	TVEGAGSIAAATGFVKKDQ[+0.984016]LGK (light)
344.703	2	Positive	27	KDQLGK (light)
230.138	3	Positive	27	KDQLGK (light)
345.195	2	Positive	27	KDQ[+0.984016]LGK (light)
230.466	3	Positive	27	KDQ[+0.984016]LGK (light)
