# Supplementary material for: Large-scale proteomics analysis of five brain regions from Parkinson’s disease patients with a GBA1 mutation
Source: NPJ Parkinsons Dis. 2024 Feb 8;10:33. doi: 10.1038/s41531-024-00645-x (PMC10853186; doi:10.1038/s41531-024-00645-x)
Supplement: Supplementary file 3 — Supplementary Data 2 [file 41531_2024_645_MOESM3_ESM.xlsx]

## Sheet: Sheet1
Plain Sequence	Protein	UniprotID	Final concentration in sample (pmol/ul)
MFYEEHLHLDDEIR	ADI1	Q9BV57	0.0166667
GDMVTLPAGIYHR	ADI1	Q9BV57	0.0166667
YILDGSGYFDVR	ADI1	Q9BV57	0.166667
SPELQAEAK	APOA2	P02652	0.0166667
EQLTPLIK	APOA2	P02652	0.0166667
VKSPELQAEAK	APOA2	P02652	0.0166667
EFGNTLEDK	APOC1	P02654	0.0166667
EWFSETFQK	APOC1	P02654	0.0166667
MREWFSETFQK	APOC1	P02654	0.0166667
QVKPNATLEK	CerS4	Q9HA82	0.0166667
FIGLPLSR	CerS4	Q9HA82	0.0166667
HFLTEGHRPK	CerS4	Q9HA82	0.0166667
AYADFYR	COX6C	P09669	0.0166667
AGIFQSVK	COX6C	P09669	0.0166667
APEVLPKPR	COX6C	P09669	0.166667
NFVDSPIIVDITK	GBA	P04062	0.0166667
FWEQSVR	GBA	P04062	1.66667
VPMASCDFSIR	GBA	P04062	1.66667
DVYVVTDQIPVFVTMFQK	GPNMB	Q14956	1.66667
AYVPIAQVK	GPNMB	Q14956	0.0166667
FHDVLGNERPSAYMR	GPNMB	Q14956	0.0166667
AVQPVLVSR	LPCAT2	Q7L5N7	0.0166667
NENAQVPLIGR	LPCAT2	Q7L5N7	0.0166667
HLDEYASIASSSK	LPCAT2	Q7L5N7	0.0166667
IPVIIER	MAP1LC3B	Q9GZQ8	0.0166667
FLVPDHVNMSELIK	MAP1LC3B	Q9GZQ8	0.0166667
QLPVLDK	MAP1LC3B	Q9GZQ8	0.0166667
SPQSLSAAIAAMQK	MMP14	P50281	0.0166667
FYGLQVTGK	MMP14	P50281	0.0166667
VWESATPLR	MMP14	P50281	0.0166667
DTMSTGLTGAANVAK	PLIN4	Q96Q06	0.0166667
GAVQGGLDTTK	PLIN4	Q96Q06	0.0166667
GAVQTGVDTAK	PLIN4	Q96Q06	0.0166667
IEDIITK	RGS6	P49758	0.0166667
LELADYEAENLAR	RGS6	P49758	0.0166667
IPSVVTGTDIVQWLMK	RGS6	P49758	0.0166667
ILLVGEPR	RHOT1	Q8IXI2	0.0166667
LPLILVGNK	RHOT1	Q8IXI2	0.0166667
AVLHPTGPLYCPEEK	RHOT1	Q8IXI2	0.0166667
SAFLQAFLGR	RHOT2	Q8IXI2	0.0166667
AVLHPTAPLYDPEAK	RHOT2	Q8IXI2	0.0166667
SCFGHPLAPQALEDVK	RHOT2	Q8IXI2	0.0166667
IGGFYALSPYPGLR	SMPD1	P17405	0.0166667
WLYEAMAK	SMPD1	P17405	0.0166667
AWEPWLPAEALR	SMPD1	P17405	1.66667
EGVVHGVATVAEK	SNCA	P37840	0.0166667
TVEGAGSIAAATGFVK	SNCA	P37840	0.0166667
QGVAEAAGK	SNCA	P37840	0.0166667
NIGVVVVGFPATPIIESR	SPTLC2	O15270	0.166667
ECVQQLAENTR	SPTLC2	O15270	0.0166667
EIDEVGDLLQLK	SPTLC2	O15270	0.0166667
ELDDVIDNIMR	TFEB	P19484	0.0166667
VQSYLENPTSYHLQQSQHQK	TFEB	P19484	0.0166667
EYLSETYGNK	TFEB	P19484	0.0166667
GLYATHACGEHLEAFALLER	TH	P07101	0.0166667
FDPDLDLDHPGFSDQVYR	TH	P07101	0.0166667
AGGPHLEYFVR	TH	P07101	0.0166667
YQMGCECK	TIMP2	P16035	0.0166667
MHITLCDFIVPWDTLSTTQK	TIMP2	P16035	0.166667
SDGSCAWYR	TIMP2	P16035	0.0166667
