# Supplementary material for: Large-scale proteomics analysis of five brain regions from Parkinson’s disease patients with a GBA1 mutation
Source: NPJ Parkinsons Dis. 2024 Feb 8;10:33. doi: 10.1038/s41531-024-00645-x (PMC10853186; doi:10.1038/s41531-024-00645-x)
Supplement: Supplementary file 4 — Supplementary Data 3 [file 41531_2024_645_MOESM4_ESM.xlsx]

## Sheet: Log scale (A.U)
Brain Region	Group	Sample ID	IGLV3-9	IGLV3-12	IGKV3D-20	UBA6	ESYT2	KIAA1598	SLC22A23	ILVBL	MACROD2	IGKV A18	IGKV2D-26	IGKV2D-30	IGKV2D-29	IGKV2D-28	IGKV2-40	TARSL2	KIAA1467	VWA8	ISPD	WDR91	MBLAC1	PSD	CNOT1	CARNS1	PGP	C5orf51	BTBD17	WIPF3	IGLON5	FBLL1	GATSL2	SHISA7	FAM127A	FAM127B	FAM127C	ARHGAP32	FAM171A2	NUDT19	WASH3P	WASH2P	WASH6P	WASH1	WASH4P	C9orf172	TUBB1	KRT14	ALB
Occipital cortex	Control	C5	22.4765	22.4765	23.2169	26.6514	25.973	27.4986	22.1733	25.2679	22.1071	23.7032	23.7032	23.7032	23.7032	23.7032	23.7032	22.8171	22.1214	23.0364	21.8838	23.4148	17.3385	21.7754	22.7483	27.6276	25.9344	21.8652	17.3385	20.7662	22.7355	22.1373	23.4403	20.6834	23.0179	23.0179	23.0179	22.1864	22.5426	17.3385	22.5504	22.5504	22.5504	22.5504	22.5504	17.3385	21.9228	21.1509	32.8795
Occipital cortex	Control	C6	17.3385	17.3385	17.3385	26.1906	26.3962	26.3451	23.0648	25.1574	17.3385	22.5438	22.5438	22.5438	22.5438	22.5438	22.5438	22.8973	22.0527	23.4848	21.4467	23.1945	21.4526	23.4589	23.0276	25.0069	25.6854	21.9583	22.5581	20.7354	23.9572	23.4293	23.3359	22.9175	21.9937	21.9937	21.9937	23.4509	23.9593	22.2241	21.9094	21.9094	21.9094	21.9094	21.9094	22.7375	21.15	23.5368	32.3314
Occipital cortex	Control	C11	17.3385	17.3385	17.3385	25.9724	26.2308	26.0355	22.9664	25.1409	22.3268	17.3385	17.3385	17.3385	17.3385	17.3385	17.3385	22.1204	22.4725	22.8362	17.3385	22.905	21.9286	23.9371	22.7342	20.8293	25.8263	21.8606	22.1733	20.6192	23.8847	23.2297	23.9828	24.0809	22.2961	22.2961	22.2961	23.3395	24.4651	21.8337	21.5769	21.5769	21.5769	21.5769	21.5769	22.9897	21.894	21.2053	33.1598
Occipital cortex	Control	C4	21.9676	21.9676	23.6783	26.1295	26.2977	26.0397	22.9239	25.0514	22.3244	17.3385	17.3385	17.3385	17.3385	17.3385	17.3385	22.6262	22.2697	23.5299	21.2676	23.2443	21.7568	23.0412	22.9605	23.185	25.6197	21.0601	21.933	20.4923	23.5841	23.4396	23.4764	23.1503	21.7173	21.7173	21.7173	23.2474	23.9124	20.6097	21.4528	21.4528	21.4528	21.4528	21.4528	22.7592	20.2741	17.3385	32.5186
Occipital cortex	Control	C1	20.919	20.919	17.3385	26.2293	26.3487	26.5266	22.7734	25.2667	22.3401	23.1857	23.1857	23.1857	23.1857	23.1857	23.1857	22.9666	22.1454	23.4397	21.7825	23.2741	17.3385	23.0009	22.7979	26.0885	25.9392	21.4075	22.5754	20.4626	24.0787	22.7397	23.582	22.5627	22.4813	22.4813	22.4813	22.7302	23.7908	22.0627	21.419	21.419	21.419	21.419	21.419	22.2745	23.0351	20.0125	32.1793
Occipital cortex	Control	C8	17.3385	17.3385	21.9507	25.994	26.2807	26.2149	22.8225	25.1024	22.2041	22.8048	22.8048	22.8048	22.8048	22.8048	22.8048	22.9064	22.3565	24.1409	21.8302	23.5379	22.1368	22.9458	23.1072	25.3362	25.7576	21.7947	24.6065	19.763	23.1172	23.0364	23.45	22.5459	22.0143	22.0143	22.0143	23.3799	23.5574	21.8754	22.1868	22.1868	22.1868	22.1868	22.1868	22.7447	22.5867	23.2506	32.6726
Occipital cortex	Control	C14	23.0932	23.0932	24.3209	25.8762	26.3035	25.7827	22.6606	25.3047	22.204	25.2336	25.2336	25.2336	25.2336	25.2336	25.2336	22.5793	22.2257	23.6613	21.9413	23.3818	21.8295	23.0644	22.9244	21.0942	25.7575	21.6642	21.8288	20.8935	23.8225	23.3372	23.1688	23.2311	22.1279	22.1279	22.1279	22.8245	24.1042	17.3385	17.3385	17.3385	17.3385	17.3385	17.3385	22.5358	21.4413	24.1223	33.6318
Occipital cortex	Control	C9	22.32	22.32	23.157	26.2751	26.3493	26.6878	22.4169	25.2604	17.3385	23.9733	23.9733	23.9733	23.9733	23.9733	23.9733	23.2072	22.1204	23.1496	21.6294	23.3287	21.6311	22.519	22.7919	26.8647	25.8666	22.1082	19.7912	20.1763	23.1454	23.046	24.3976	21.4965	22.606	22.606	22.606	22.841	23.73	17.3385	22.2855	22.2855	22.2855	22.2855	22.2855	22.6456	22.1981	22.0484	31.681
Occipital cortex	Control	C2	22.7024	22.7024	23.9297	25.6195	26.1687	25.6838	22.9207	24.9284	22.1286	24.5159	24.5159	24.5159	24.5159	24.5159	24.5159	22.6483	22.2447	24.0222	21.6534	23.2461	21.8324	23.0207	23.0612	20.4866	25.9373	21.6049	22.4852	21.0342	23.7378	22.9837	23.3506	23.0764	21.7921	21.7921	21.7921	22.8936	24.3665	22.3634	17.3385	17.3385	17.3385	17.3385	17.3385	22.7717	21.074	22.5882	33.7542
Occipital cortex	Control	C20	17.3385	17.3385	17.3385	26.6106	26.3327	27.1704	22.5463	25.2591	17.3385	23.3991	23.3991	23.3991	23.3991	23.3991	23.3991	22.9962	22.6422	22.1382	17.3385	23.0533	21.613	17.3385	22.5814	26.9698	26.1061	21.4023	17.3385	20.8698	23.063	22.9873	23.0271	20.929	22.7003	22.7003	22.7003	22.5099	22.6319	17.3385	22.5447	22.5447	22.5447	22.5447	22.5447	22.6601	21.2027	23.9058	32.5965
Occipital cortex	Control	C19	21.2687	21.2687	17.3385	26.2393	26.3637	26.1854	22.8312	24.7134	21.9144	23.6837	23.6837	23.6837	23.6837	23.6837	23.6837	22.871	22.4083	23.7738	21.4614	23.4531	21.6838	22.9371	22.8119	25.1425	25.7443	22.1465	22.8244	21.0489	23.7766	22.5138	23.2881	22.8079	22.2459	22.2459	22.2459	22.9661	24.1705	22.1835	22.1229	22.1229	22.1229	22.1229	22.1229	22.6365	21.6015	23.3707	32.5517
Occipital cortex	Control	C21	22.7953	22.7953	23.5289	26.277	26.6308	26.2255	22.8711	24.48	17.3385	24.9245	24.9245	24.9245	24.9245	24.9245	24.9245	22.9319	23.0264	23.4801	22.0825	22.9905	21.7624	23.7727	23.0822	20.6483	25.3971	22.0027	21.2915	20.8922	23.9103	23.1667	23.7099	23.0773	22.3454	22.3454	22.3454	23.2985	24.151	22.3427	21.3254	21.3254	21.3254	21.3254	21.3254	22.5537	21.5218	17.3385	31.2364
Occipital cortex	Control	C16	23.4653	23.4653	23.879	26.2155	26.3862	26.695	22.6946	24.9418	22.1049	25.0827	25.0827	25.0827	25.0827	25.0827	25.0827	22.9933	22.1386	22.7221	21.4244	23.0489	21.2606	22.5594	22.7821	25.8824	26.0099	17.3385	17.3385	21.2059	23.1871	22.9055	23.4608	21.2785	21.7163	21.7163	21.7163	22.5203	23.9554	21.2593	22.3999	22.3999	22.3999	22.3999	22.3999	21.9293	22.7001	17.3385	32.6303
Occipital cortex	Control	C13	17.3385	17.3385	17.3385	26.0444	26.3244	25.8095	23.1058	25.3389	17.3385	21.8174	21.8174	21.8174	21.8174	21.8174	21.8174	22.9506	22.5997	23.9049	21.6484	23.0943	21.7514	23.2215	23.0536	24.347	25.9246	21.516	22.0213	17.3385	24.0501	22.8322	23.6391	23.2637	22.0815	22.0815	22.0815	23.0659	24.245	21.5427	21.5821	21.5821	21.5821	21.5821	21.5821	22.874	21.3968	20.6246	32.5572
Occipital cortex	Control	C15	22.4457	22.4457	23.1333	26.0887	25.8012	26.109	23.0323	24.9796	22.4161	23.9058	23.9058	23.9058	23.9058	23.9058	23.9058	22.7807	22.2392	23.6218	21.376	23.2017	22.0029	22.9364	23.2028	21.6006	25.936	17.3385	22.1628	20.7706	23.7168	23.4863	23.3027	22.2907	22.1455	22.1455	22.1455	22.5831	24.0728	22.2698	21.794	21.794	21.794	21.794	21.794	22.3773	21.3125	17.3385	32.3752
Occipital cortex	Control	C18	17.3385	17.3385	17.3385	26.1526	26.3105	26.7146	22.4403	24.7879	22.2641	22.3191	22.3191	22.3191	22.3191	22.3191	22.3191	23.0305	22.7449	23.9022	21.7745	22.9164	21.5063	22.9833	23.0594	26.7145	25.9218	21.3549	17.3385	20.5902	23.0725	23.1106	23.6829	22.5286	22.77	22.77	22.77	22.8513	24.1254	21.5462	21.6834	21.6834	21.6834	21.6834	21.6834	22.466	22.8053	22.7877	31.3656
Occipital cortex	Control	C17	21.6001	21.6001	22.9035	26.287	26.5815	25.7979	22.9364	24.9927	22.0912	24.034	24.034	24.034	24.034	24.034	24.034	22.9628	22.7528	24.3209	21.4849	23.4411	21.5964	22.8718	23.123	24.5699	25.6186	22.0166	22.9659	20.7415	23.6335	23.715	23.1102	21.7977	21.9078	21.9078	21.9078	23.4891	23.9572	22.224	21.4537	21.4537	21.4537	21.4537	21.4537	22.5098	20.7264	23.1081	33.7049
Occipital cortex	Control	C7	21.3462	21.3462	22.8957	25.8723	26.508	25.6201	22.7625	24.8588	22.183	23.5499	23.5499	23.5499	23.5499	23.5499	23.5499	22.6176	22.6822	22.4814	21.4607	23.3491	21.5579	23.4111	22.9674	23.623	25.958	21.3996	25.0761	20.8853	23.4591	23.3869	23.161	23.375	23.0821	23.0821	23.0821	23.1414	24.1065	17.3385	21.4531	21.4531	21.4531	21.4531	21.4531	23.621	21.6674	22.8435	33.0434
Occipital cortex	Control	C3	23.502	23.502	24.7332	26.826	26.2952	27.507	22.0395	25.3753	22.2471	25.0022	25.0022	25.0022	25.0022	25.0022	25.0022	23.3768	21.2804	22.99	21.4035	23.4868	21.8799	21.7372	22.9644	27.6608	25.9144	22.2075	17.3385	17.3385	23.079	22.9045	22.958	17.3385	22.3421	22.3421	22.3421	21.2784	22.1024	21.6458	22.1536	22.1536	22.1536	22.1536	22.1536	17.3385	17.3385	18.5422	33.2539
Occipital cortex	Control	C10	17.3385	17.3385	21.9058	26.1071	26.4461	26.4163	23.0486	25.186	22.4707	22.0273	22.0273	22.0273	22.0273	22.0273	22.0273	22.825	22.9797	24.0292	21.6697	23.4104	21.9983	22.8171	23.1736	25.8544	25.9428	21.7347	24.2334	20.4415	23.1928	23.1521	23.6811	21.7138	21.5834	21.5834	21.5834	22.9022	23.4383	21.4727	22.2476	22.2476	22.2476	22.2476	22.2476	22.3153	21.5566	17.3385	32.0424
Occipital cortex	Control	C12	17.3385	17.3385	17.3385	25.9232	26.2455	26.1975	23.0641	25.1608	22.2637	21.9879	21.9879	21.9879	21.9879	21.9879	21.9879	22.8046	22.922	24.3882	22.149	23.5179	21.5671	22.8023	22.8165	25.6254	25.7168	21.7608	24.4819	17.3385	23.4488	22.7195	23.187	21.2066	21.8861	21.8861	21.8861	23.1314	23.3766	22.1208	21.6775	21.6775	21.6775	21.6775	21.6775	21.8274	21.7232	25.0287	32.3841
Occipital cortex	PD-GBA	PG8	22.8361	22.8361	24.2663	26.3191	26.5171	25.8988	22.8638	25.0225	17.3385	24.7819	24.7819	24.7819	24.7819	24.7819	24.7819	22.9817	22.3078	22.8632	22.2054	23.598	21.9658	22.9069	23.0636	24.3604	25.9534	17.3385	21.7345	20.7885	23.3605	23.1717	23.2558	21.7269	21.9772	21.9772	21.9772	23.7122	24.4472	22.2555	22.1078	22.1078	22.1078	22.1078	22.1078	22.6021	22.5357	24.7693	31.4562
Occipital cortex	PD-GBA	PG6	21.8815	21.8815	23.9179	26.1832	26.4487	25.7806	22.9068	24.9013	17.3385	24.3365	24.3365	24.3365	24.3365	24.3365	24.3365	22.5472	22.2938	22.8263	22.1312	23.108	22.0935	23.1718	23.0873	23.7218	26.1398	21.2627	23.1971	21.0018	23.6033	23.337	23.112	22.1464	21.795	21.795	21.795	23.3279	24.3762	17.3385	21.0495	21.0495	21.0495	21.0495	21.0495	22.7443	22.3963	20.9706	33.8799
Occipital cortex	PD-GBA	PG20	21.3661	21.3661	23.5211	26.2299	26.335	26.3153	22.82	25.282	22.4765	22.9704	22.9704	22.9704	22.9704	22.9704	22.9704	22.8605	22.2169	23.2429	21.4455	22.9944	21.7934	23.237	22.8975	25.114	26.0037	17.3385	20.8311	20.5061	23.5852	23.3543	23.1267	22.248	22.5602	22.5602	22.5602	23.0966	24.4078	22.1118	21.8233	21.8233	21.8233	21.8233	21.8233	22.3523	21.6124	21.6021	32.5188
Occipital cortex	PD-GBA	PG5	25.0328	25.0328	25.3332	25.9939	26.4075	25.4634	22.7818	25.4581	22.465	25.7158	25.7158	25.7158	25.7158	25.7158	25.7158	22.5141	22.2228	23.0769	21.2286	23.4067	21.6855	23.131	22.7651	22.4676	25.8805	17.3385	23.3185	20.7104	23.447	22.9127	23.6874	22.8617	21.7527	21.7527	21.7527	23.0462	23.6597	21.4841	20.8392	20.8392	20.8392	20.8392	20.8392	22.153	21.4477	21.3706	34.5828
Occipital cortex	PD-GBA	PG17	17.3385	17.3385	17.3385	26.0561	26.4778	26.2453	22.8602	25.0503	22.3406	23.7117	23.7117	23.7117	23.7117	23.7117	23.7117	23.4892	22.8702	24.1246	21.2816	23.6622	21.7144	22.6203	23.5554	24.7677	25.5419	17.3385	23.0925	20.2362	23.3002	23.4197	22.988	20.4385	21.8572	21.8572	21.8572	23.4963	23.6215	22.1676	22.1011	22.1011	22.1011	22.1011	22.1011	23.018	17.3385	21.2838	32.09
Occipital cortex	PD-GBA	PG7	21.4286	21.4286	17.3385	26.0202	26.4141	26.1666	22.7699	25.0566	22.2673	23.3589	23.3589	23.3589	23.3589	23.3589	23.3589	22.8009	22.7813	23.4287	21.5533	23.2887	21.5808	23.4104	22.8957	25.1789	25.8794	21.6253	23.1284	20.5025	23.9824	23.0402	23.5397	21.9807	22.3473	22.3473	22.3473	23.1848	23.9318	21.8344	21.5784	21.5784	21.5784	21.5784	21.5784	22.9568	22.0418	22.6624	32.0288
Occipital cortex	PD-GBA	PG1	22.4725	22.4725	23.3131	26.6134	26.509	26.9918	22.586	25.0765	22.2771	23.7538	23.7538	23.7538	23.7538	23.7538	23.7538	23.0652	22.4988	22.9148	21.7898	23.0343	22.1257	22.5689	23.1329	25.8979	26.0092	17.3385	17.3385	20.7863	23.2874	23.2538	23.658	21.5929	22.065	22.065	22.065	23.095	23.8646	17.3385	22.1229	22.1229	22.1229	22.1229	22.1229	22.6483	23.2386	20.5594	32.6009
Occipital cortex	PD-GBA	PG12	21.4759	21.4759	17.3385	26.2804	26.5623	26.6834	22.7294	25.3799	22.359	22.1767	22.1767	22.1767	22.1767	22.1767	22.1767	23.3091	23.1167	23.3564	17.3385	23.5303	21.6114	22.7648	23.0979	26.1931	26.0923	21.9252	22.4529	20.2096	23.9727	23.2265	24.0304	22.5139	22.0057	22.0057	22.0057	23.2033	23.9543	22.0549	21.9601	21.9601	21.9601	21.9601	21.9601	22.6008	17.3385	21.926	32.0385
Occipital cortex	PD-GBA	PG10	21.4644	21.4644	23.3449	26.5017	26.4129	26.7743	22.6697	25.0547	17.3385	24.7013	24.7013	24.7013	24.7013	24.7013	24.7013	23.1166	22.9365	23.1906	21.3009	23.381	21.5207	22.7872	23.1464	25.9297	26.2127	21.3221	21.7101	17.3385	23.1672	23.6998	23.8024	22.1722	22.11	22.11	22.11	23.2737	23.8527	21.9101	22.9237	22.9237	22.9237	22.9237	22.9237	22.4341	23.4915	17.3385	32.4836
Occipital cortex	PD-GBA	PG21	22.4647	22.4647	22.7122	26.2357	26.3136	26.6335	22.3935	25.0902	22.2716	24.785	24.785	24.785	24.785	24.785	24.785	23.1311	22.3475	23.2492	21.1829	23.296	21.3508	22.608	23.1793	27.3154	25.7502	21.8481	22.6488	19.7897	22.8782	23.6172	23.6887	17.3385	21.9994	21.9994	21.9994	22.9668	23.2423	22.0392	22.0871	22.0871	22.0871	22.0871	22.0871	21.6684	22.4136	21.2709	32.8471
Occipital cortex	PD-GBA	PG16	22.4655	22.4655	17.3385	26.1636	26.4211	26.1581	22.8361	25.0662	22.3777	22.6257	22.6257	22.6257	22.6257	22.6257	22.6257	23.0608	22.5762	23.2748	21.7986	22.8375	21.6368	23.5431	23.1845	24.513	26.0306	21.5538	22.8569	20.4802	23.8195	23.0012	23.3392	22.3308	22.201	22.201	22.201	23.2373	23.9834	17.3385	21.6642	21.6642	21.6642	21.6642	21.6642	22.4932	22.1449	17.3385	31.1245
Occipital cortex	PD-GBA	PG15	22.4305	22.4305	21.1551	26.1558	26.455	26.1861	22.8028	25.2266	22.5449	22.3703	22.3703	22.3703	22.3703	22.3703	22.3703	23.1688	22.6862	24.2329	21.1718	22.961	17.3385	22.7462	23.2459	25.2165	26.0708	21.5594	23.3749	20.6889	23.5705	23.2821	23.0034	22.8535	22.4903	22.4903	22.4903	23.1253	24.29	21.9201	21.6847	21.6847	21.6847	21.6847	21.6847	23.0107	21.588	17.3385	31.4103
Occipital cortex	PD-GBA	PG3	17.3385	17.3385	17.3385	26.9478	26.107	27.6998	22.406	25.2366	22.2262	22.3082	22.3082	22.3082	22.3082	22.3082	22.3082	23.3072	21.6647	17.3385	21.3917	23.2201	21.603	22.2846	23.0538	27.9752	25.8978	17.3385	22.8485	20.1245	22.6606	23.114	20.4738	17.3385	22.6955	22.6955	22.6955	21.614	22.7215	21.1805	22.6934	22.6934	22.6934	22.6934	22.6934	17.3385	21.7956	17.3385	31.9157
Occipital cortex	PD-GBA	PG2	22.3918	22.3918	24.4761	26.2378	26.7231	26.0737	22.7831	25.0641	22.6622	25.1886	25.1886	25.1886	25.1886	25.1886	25.1886	22.3507	22.6111	21.3558	22.1611	23.6689	22.3691	23.0878	22.7436	23.3176	26.1257	21.6911	21.9523	20.8793	23.657	22.6579	23.5298	22.393	21.8138	21.8138	21.8138	23.2062	24.6688	21.3655	21.9371	21.9371	21.9371	21.9371	21.9371	22.6769	20.9712	17.3385	33.5596
Occipital cortex	PD-GBA	PG18	21.8311	21.8311	23.8307	25.9745	26.382	25.9226	22.7129	25.307	22.2732	23.8899	23.8899	23.8899	23.8899	23.8899	23.8899	22.7323	22.2074	23.0729	22.5299	22.6383	21.6956	23.1415	23.2626	17.3385	26.0918	21.6695	21.5716	20.6998	23.7839	23.3239	23.6988	22.1023	21.789	21.789	21.789	23.0401	24.6202	21.8567	20.7685	20.7685	20.7685	20.7685	20.7685	22.5942	21.7919	20.8602	33.1709
Occipital cortex	PD-GBA	PG4	17.3385	17.3385	23.1269	26.2366	26.5976	26.2744	23.2764	25.486	22.7353	24.5516	24.5516	24.5516	24.5516	24.5516	24.5516	22.826	22.2453	22.969	21.9788	23.0244	22.0143	23.0022	23.1429	24.7936	25.5782	17.3385	17.3385	21.6621	23.7488	23.3012	23.5042	23.1999	22.4016	22.4016	22.4016	23.3229	23.9974	22.2697	20.9827	20.9827	20.9827	20.9827	20.9827	21.8669	22.1911	23.7042	32.7955
Occipital cortex	PD-GBA	PG13	17.3385	17.3385	21.87	26.0219	26.5541	26.1406	22.7803	24.9203	22.577	22.7378	22.7378	22.7378	22.7378	22.7378	22.7378	22.6992	22.5464	24.1242	21.9141	23.112	21.9517	23.4561	22.9431	23.9678	25.9445	17.3385	23.1426	20.7018	23.4324	23.495	23.9953	22.5976	22.017	22.017	22.017	23.2798	24.6408	17.3385	21.6072	21.6072	21.6072	21.6072	21.6072	22.8947	17.3385	22.9012	31.3526
Occipital cortex	PD-GBA	PG9	22.8414	22.8414	23.4091	26.0638	26.4108	25.763	23.0339	25.1336	22.2984	17.3385	17.3385	17.3385	17.3385	17.3385	17.3385	22.6602	22.6823	22.8082	22.4533	23.3164	21.6756	23.0621	23.3123	23.3081	25.787	17.3385	23.9223	20.1664	23.1798	23.8264	23.3835	22.2682	21.0169	21.0169	21.0169	23.4832	23.9922	21.0443	21.7398	21.7398	21.7398	21.7398	21.7398	23.2195	22.5775	17.3385	33.4503
Occipital cortex	PD-GBA	PG11	24.0923	24.0923	24.7274	25.9691	26.6174	25.7794	22.5516	24.588	22.4675	26.4443	26.4443	26.4443	26.4443	26.4443	26.4443	22.1559	22.363	22.794	21.4552	24.5628	21.4353	23.6393	23.1184	23.5739	26.1351	21.5356	23.7257	20.6233	23.7222	23.3897	23.5161	22.9062	21.1217	21.1217	21.1217	23.7998	22.9309	21.6124	21.336	21.336	21.336	21.336	21.336	22.4186	22.851	17.3385	35.4623
Occipital cortex	PD-GBA	PG19	23.6567	23.6567	24.2917	25.8252	26.4338	25.6707	22.8988	25.0056	22.2957	24.6691	24.6691	24.6691	24.6691	24.6691	24.6691	22.7446	22.231	22.559	21.1989	23.3372	21.3266	23.4875	23.0237	21.5465	25.7744	21.4823	21.5058	20.3653	23.526	22.8798	23.0364	22.4032	20.7538	20.7538	20.7538	23.3923	24.5946	17.3385	22.2529	22.2529	22.2529	22.2529	22.2529	22.5051	21.3147	21.8319	33.9182
Occipital cortex	PD-GBA	PG14	22.3418	22.3418	24.7399	26.8818	26.1168	27.6563	17.3385	25.3376	22.1224	26.1199	26.1199	26.1199	26.1199	26.1199	26.1199	23.5745	17.3385	21.6207	21.7683	23.5708	22.2072	17.3385	23.0623	26.7356	26.2711	21.7668	17.3385	17.3385	17.3385	23.2181	23.603	17.3385	22.3908	22.3908	22.3908	17.3385	17.3385	17.3385	22.9825	22.9825	22.9825	22.9825	22.9825	17.3385	22.4897	17.3385	33.71
Occipital cortex	IPD	PD6	21.7482	21.7482	22.7549	25.8929	26.5389	25.8152	23.6726	24.9643	17.3385	17.3385	17.3385	17.3385	17.3385	17.3385	17.3385	22.8822	22.5926	23.2657	21.5487	23.0807	17.3385	23.1984	22.8179	17.3385	25.7409	22.0301	22.1329	21.2833	23.8053	23.1793	23.5371	23.1436	21.7766	21.7766	21.7766	23.5098	24.4338	21.8224	21.998	21.998	21.998	21.998	21.998	22.9865	21.4609	21.3597	32.0874
Occipital cortex	IPD	PD5	21.3232	21.3232	17.3385	26.1949	26.5715	26.4342	22.5363	25.0708	22.1701	23.6189	23.6189	23.6189	23.6189	23.6189	23.6189	22.1443	22.1884	23.1677	21.1341	23.125	17.3385	23.0714	22.9965	26.2801	26.0382	21.8113	23.5189	20.5328	23.2018	23.2914	23.413	21.797	21.818	21.818	21.818	23.1388	24.0291	21.7908	22.235	22.235	22.235	22.235	22.235	22.2105	23.1067	23.97	32.5581
Occipital cortex	IPD	PD2	17.3385	17.3385	17.3385	26.7429	26.2271	27.4872	22.2712	25.1978	22.4403	22.8402	22.8402	22.8402	22.8402	22.8402	22.8402	23.538	21.7171	23.5221	20.9929	23.3359	21.6573	21.9903	23.0045	27.8568	26.0481	17.3385	17.3385	20.692	22.8051	22.7692	22.9395	17.3385	22.688	22.688	22.688	22.1027	22.5518	21.4683	22.6507	22.6507	22.6507	22.6507	22.6507	17.3385	22.703	17.3385	32.1601
Occipital cortex	IPD	PD14	20.9729	20.9729	17.3385	26.1595	26.5251	26.601	22.2345	25.3342	22.3677	22.9444	22.9444	22.9444	22.9444	22.9444	22.9444	22.8086	21.8222	23.137	21.984	23.2915	21.9616	23.002	22.8438	26.235	26.4115	21.4333	17.3385	20.6745	23.5022	23.19	23.3427	22.1458	22.3224	22.3224	22.3224	22.5016	23.9232	21.6607	21.8527	21.8527	21.8527	21.8527	21.8527	22.5212	22.2634	23.6298	32.363
Occipital cortex	IPD	PD19	17.3385	17.3385	17.3385	26.0515	26.4431	25.9259	22.7629	25.0681	22.5237	23.6292	23.6292	23.6292	23.6292	23.6292	23.6292	22.5249	22.58	23.8479	21.6742	23.0365	21.8175	23.3923	22.8798	24.9443	25.9916	17.3385	22.4359	20.8213	23.5436	23.1712	23.4138	22.9978	22.0324	22.0324	22.0324	22.7724	23.8407	21.7958	21.0552	21.0552	21.0552	21.0552	21.0552	22.7672	17.3385	21.3725	32.6592
Occipital cortex	IPD	PD10	21.5947	21.5947	17.3385	26.1738	26.3945	26.4249	22.6171	25.2008	17.3385	22.8713	22.8713	22.8713	22.8713	22.8713	22.8713	23.4107	21.7476	23.9393	21.5876	23.6085	17.3385	22.1604	23.0465	26.7879	26.0177	21.8709	24.4083	20.5858	22.8574	22.9181	23.4933	17.3385	22.228	22.228	22.228	23.0104	23.3703	21.4464	22.1825	22.1825	22.1825	22.1825	22.1825	21.7679	22.2961	21.4577	32.0368
Occipital cortex	IPD	PD21	22.5226	22.5226	24.3105	26.0663	26.3392	25.7939	22.3912	25.2018	22.2223	17.3385	17.3385	17.3385	17.3385	17.3385	17.3385	23.3741	23.0696	22.9329	22.2297	23.5579	21.3687	23.5828	23.9333	24.4411	25.845	17.3385	22.7633	19.6086	23.4255	22.9274	23.2347	22.5445	21.4507	21.4507	21.4507	23.4162	23.4214	17.3385	21.8802	21.8802	21.8802	21.8802	21.8802	22.7615	17.3385	17.3385	33.9093
Occipital cortex	IPD	PD17	20.8491	20.8491	17.3385	26.0144	26.5272	25.9461	23.1275	24.9751	21.9611	22.4201	22.4201	22.4201	22.4201	22.4201	22.4201	23.2246	22.5497	23.1994	21.8777	23.1479	21.8014	23.426	23.0945	21.2664	25.9474	21.9605	19.9982	21.4393	23.7785	23.0967	24.0079	23.1864	21.5134	21.5134	21.5134	23.0899	24.2557	22.1239	22.1424	22.1424	22.1424	22.1424	22.1424	23.0411	20.3427	20.8252	31.4455
Occipital cortex	IPD	PD3	22.3015	22.3015	23.2272	25.9903	26.4688	26.1424	22.972	25.0916	22.3184	23.4261	23.4261	23.4261	23.4261	23.4261	23.4261	23.2368	22.2134	23.0816	21.3286	23.4081	21.6779	23.2621	22.9425	25.3111	25.8454	21.6041	23.6775	21.1448	23.6531	23.284	23.55	22.3703	21.3351	21.3351	21.3351	23.1393	24.2019	17.3385	22.3964	22.3964	22.3964	22.3964	22.3964	22.9205	17.3385	21.9047	32.0641
Occipital cortex	IPD	PD9	22.2785	22.2785	22.8833	26.1078	26.3517	26.7125	22.7253	25.1919	17.3385	24.0267	24.0267	24.0267	24.0267	24.0267	24.0267	22.8294	17.3385	22.58	21.2057	23.497	21.8831	22.8605	22.9756	26.6461	25.8815	21.4178	23.238	19.9244	23.6608	23.1866	23.4111	21.2255	22.6323	22.6323	22.6323	22.9141	24.0026	21.5254	22.1635	22.1635	22.1635	22.1635	22.1635	17.3385	22.6386	23.015	32.933
Occipital cortex	IPD	PD18	22.4581	22.4581	24.1045	26.0873	26.7106	25.8233	22.9841	24.5902	22.6294	26.0518	26.0518	26.0518	26.0518	26.0518	26.0518	22.9722	22.6894	23.23	21.2643	23.5538	22.3545	23.6183	22.8773	23.2998	26.0382	21.1879	22.5779	20.9905	23.8776	23.3615	23.556	23.0989	21.5104	21.5104	21.5104	23.0932	24.4178	21.8462	21.3247	21.3247	21.3247	21.3247	21.3247	22.6176	23.2874	21.5376	33.7222
Occipital cortex	IPD	PD7	22.6431	22.6431	23.6165	26.1305	26.5337	26.1685	23.0448	25.1336	22.4637	17.3385	17.3385	17.3385	17.3385	17.3385	17.3385	22.5762	21.5387	23.4381	23.2251	23.228	21.98	23.5896	22.8266	23.5517	25.9438	21.3273	22.0278	20.9298	23.3476	23.8471	23.6065	22.3686	22.0885	22.0885	22.0885	22.8835	24.3661	21.6562	21.5127	21.5127	21.5127	21.5127	21.5127	17.3385	22.7332	17.3385	33.0451
Occipital cortex	IPD	PD8	22.7812	22.7812	24.0655	26.1448	26.3281	26.0616	23.0178	25.414	22.0918	17.3385	17.3385	17.3385	17.3385	17.3385	17.3385	22.7054	22.07	23.3404	21.6863	23.3973	21.5503	22.6413	22.7028	23.5312	25.931	21.783	22.1514	20.0251	23.8192	23.7105	23.0799	22.1297	21.9758	21.9758	21.9758	23.0363	23.8385	22.095	22.1645	22.1645	22.1645	22.1645	22.1645	17.3385	21.3012	22.4209	33.0537
Occipital cortex	IPD	PD11	21.3007	21.3007	23.4789	25.981	26.4599	26.0682	23.176	25.0984	17.3385	24.0309	24.0309	24.0309	24.0309	24.0309	24.0309	22.9965	22.5	23.5191	21.572	23.3663	21.4902	23.508	22.8012	24.4363	25.7871	21.5603	24.2983	17.3385	24.0669	23.0717	23.6993	21.969	22.2045	22.2045	22.2045	23.1127	24.1717	22.0361	22.0488	22.0488	22.0488	22.0488	22.0488	22.626	20.4962	21.5153	31.8533
Occipital cortex	IPD	PD13	22.2363	22.2363	23.4933	26.0376	26.2988	25.758	22.7437	25.3039	17.3385	23.7129	23.7129	23.7129	23.7129	23.7129	23.7129	23.2067	22.6585	23.8448	21.4678	23.2915	21.8048	23.2846	23.051	22.8713	25.8333	17.3385	23.9111	19.7091	23.643	23.6882	23.4922	22.1354	21.4091	21.4091	21.4091	23.2726	24.3168	22.3761	21.6846	21.6846	21.6846	21.6846	21.6846	17.3385	21.35	17.3385	32.1123
Occipital cortex	IPD	PD16	23.0427	23.0427	17.3385	25.9175	26.4179	25.6921	22.2911	25.2115	22.2077	17.3385	17.3385	17.3385	17.3385	17.3385	17.3385	22.0052	21.9205	21.858	21.5007	23.2271	21.2706	22.8118	22.8954	23.1504	25.717	22.119	23.6139	20.2042	23.3237	22.9216	23.0116	21.5775	20.6799	20.6799	20.6799	23.138	23.8221	21.8328	21.3432	21.3432	21.3432	21.3432	21.3432	22.1963	22.3438	17.3385	34.5854
Occipital cortex	IPD	PD1	22.5786	22.5786	23.5297	25.9086	26.4285	25.8827	23.076	25.0588	17.3385	17.3385	17.3385	17.3385	17.3385	17.3385	17.3385	22.8125	22.6681	24.2121	21.5262	23.2912	21.5902	22.9756	22.1715	22.6321	25.8896	21.6602	23.5677	20.4368	23.7504	22.5172	23.2554	22.5716	21.1866	21.1866	21.1866	22.9742	23.5272	21.7041	22.0323	22.0323	22.0323	22.0323	22.0323	22.5632	21.6602	17.3385	33.9908
Occipital cortex	IPD	PD20	17.3385	17.3385	17.3385	26.065	26.4157	25.7564	22.7355	25.2641	22.4925	22.89	22.89	22.89	22.89	22.89	22.89	23.0019	22.6003	23.6206	21.5363	23.2408	20.8691	22.8448	23.0957	24.7239	25.9091	22.0736	22.9943	20.417	24.0613	23.0424	23.3115	22.5764	22.1552	22.1552	22.1552	23.0027	24.3238	22.4647	21.9902	21.9902	21.9902	21.9902	21.9902	22.7786	22.4922	21.3482	31.0452
Occipital cortex	IPD	PD15	21.2646	21.2646	17.3385	26.2472	26.636	26.0566	22.657	24.8556	17.3385	23.2653	23.2653	23.2653	23.2653	23.2653	23.2653	23.2182	22.5711	24.086	21.6536	23.3166	22.1867	22.3757	23.2785	24.7096	26.1807	17.3385	23.5491	17.3385	24.036	23.3803	23.3226	21.7913	21.7581	21.7581	21.7581	23.2468	24.3694	21.0488	21.824	21.824	21.824	21.824	21.824	23.0711	17.3385	21.5945	32.2538
Occipital cortex	IPD	PD4	22.342	22.342	22.1254	26.0987	26.6067	26.0738	23.2686	24.9153	22.4565	24.3838	24.3838	24.3838	24.3838	24.3838	24.3838	22.0321	22.5403	23.5193	22.0605	23.2167	22.2988	23.6823	22.5454	17.3385	26.0435	21.2078	21.8101	21.4903	23.9131	23.6958	23.4282	22.5282	21.3796	21.3796	21.3796	23.4121	24.6246	22.1784	21.6801	21.6801	21.6801	21.6801	21.6801	22.8906	21.0739	17.3385	31.866
Occipital cortex	IPD	PD12	22.1064	22.1064	23.684	26.718	26.2997	27.1695	22.6734	25.3343	17.3385	24.6651	24.6651	24.6651	24.6651	24.6651	24.6651	23.0179	21.8302	23.0831	21.7815	23.5628	21.9032	17.3385	22.7435	25.6723	26.2277	21.3681	20.2543	20.2179	22.9707	23.1316	22.8712	17.3385	22.1823	22.1823	22.1823	22.7394	23.3556	17.3385	22.4381	22.4381	22.4381	22.4381	22.4381	17.3385	22.6367	22.7827	32.458
Middle temporal gyrus	Control	C5			24.5472	28.1853	28.0824	28.5481	24.8447	27.2353	23.6396							25.0732	25.1994	25.3819		24.97	23.6924	25.8292	25.1247	25.8799	27.804	23.3499	24.42	26.358	26.2451	25.4308	25.3976	25.5271	24.4825	24.4825	24.4825	25.7946	26.1065	23.9857	23.2261	23.2261		23.2261	23.2261	26.4154			34.429
Middle temporal gyrus	Control	C6			22.7609	27.9201	28.0768	28.3211	24.9403	26.6768	24.6118							24.8996	25.341	23.7873		25.3024	24.4383	25.8458	25.2031	23.9298	27.3971	19.0315	25.6304	25.8211	25.8536	24.7565	25.5718	26.7162	24.5032	24.5032	24.5032	26.4803	26.8198	23.8941	23.7341	23.7341		23.7341	23.7341	27.1977			34.1638
Middle temporal gyrus	Control	C11			24.2249	28.0877	28.0915	28.365	24.7894	27.0252	24.3214							25.2594	24.7459	25.2852		24.2741	24.4865	26.5131	25.3907	19.0315	27.7067	23.1265	23.2409	25.8855	25.5242	24.7844	25.6619	26.5202	24.6754	24.6754	24.6754	26.2031	26.7115	24.6701	23.4707	23.4707		23.4707	23.4707	26.7188			35.0796
Middle temporal gyrus	Control	C4			24.154	28.2147	28.1531	28.5263	24.4099	27.0816	24.4783							25.4673	25.1364	25.639		24.6265	24.0277	26.129	25.4709	25.4938	27.5826	23.8631	22.2688	26.0474	25.5917	25.246	25.8846	26.1504	24.9549	24.9549	24.9549	26.2765	26.9403	24.4794	24.1208	24.1208		24.1208	24.1208	26.8275			33.1465
Middle temporal gyrus	Control	C1			23.1893	27.9413	28.3076	28.1731	24.2857	27.4217	24.7383							25.3694	25.2408	25.621		24.7946	19.0315	25.8095	25.0078	26.2318	28.1497	23.3316	24.7764	25.647	26.2947	25.0992	25.3277	25.5061	24.4953	24.4953	24.4953	25.5843	26.2016	24.4088	24.5627	24.5627		24.5627	24.5627	26.1558			34.6467
Middle temporal gyrus	Control	C8			24.0044	28.065	28.0109	28.0399	24.7554	27.2009	24.6432							25.2354	25.1377	25.8027		24.2418	23.6764	25.8537	25.524	24.9505	27.5458	23.9585	22.9052	25.8703	26.0531	25.0813	25.5184	26.1084	24.6758	24.6758	24.6758	26.0599	26.5251	24.2796	23.6799	23.6799		23.6799	23.6799	26.6672			34.7679
Middle temporal gyrus	Control	C14			24.5248	28.5657	28.0962	29.4416	19.0315	27.346	23.6085							26.2146	24.2198	25.4785		24.7627	24.0002	24.84	25.1964	29.6672	27.9834	24.3621	19.0315	25.0676	25.1768	24.8256	25.3806	23.9196	25.6434	25.6434	25.6434	24.8306	25.5207	19.0315	24.2299	24.2299		24.2299	24.2299	22.9567			34.9758
Middle temporal gyrus	Control	C9			24.3985	28.2424	28.2683	28.7962	24.7341	26.9175	23.9538							25.4564	24.9219	25.248		24.7622	24.1055	25.7247	25.405	27.4231	27.5695	19.0315	19.0315	25.9633	25.8936	24.9016	25.5946	25.6467	24.9772	24.9772	24.9772	25.9683	26.082	23.8412	23.689	23.689		23.689	23.689	26.5155			33.5272
Middle temporal gyrus	Control	C2			24.3818	28.1162	27.6344	28.5658	19.0315	27.6766	24.1662							26.19	24.5244	26.1577		25.3656	23.5657	25.6521	25.6511	26.9046	27.539	23.921	22.8497	25.9021	25.7189	25.0757	25.7223	23.298	24.9616	24.9616	24.9616	24.7503	22.0644	24.7796	24.149	24.149		24.149	24.149	23.8433			34.879
Middle temporal gyrus	Control	C20			24.7304	28.2018	28.224	28.4638	24.6802	27.0199	24.0906							25.52	24.9574	25.8296		24.7191	24.0516	25.9008	25.4056	24.0195	27.5861	24.1493	23.9338	26.1593	25.7325	24.9506	26.0948	25.4471	25.1028	25.1028	25.1028	25.7908	26.6881	25.0782	23.6199	23.6199		23.6199	23.6199	26.2877			32.7123
Middle temporal gyrus	Control	C19			23.9389	28.4805	28.2102	29.1037	23.9725	27.2922	24.0324							25.8163	24.3873	26.2389		24.9886	24.0935	25.1214	25.3647	28.3201	27.961	24.0128	19.0315	26.2928	26.019	25.1962	25.453	24.6914	25.4226	25.4226	25.4226	25.4362	25.7861	24.3473	24.2196	24.2196		24.2196	24.2196	25.7613			34.0525
Middle temporal gyrus	Control	C21			23.889	28.1103	28.3319	28.0204	25.3035	27.3138	24.783							24.9329	25.2889	24.5946		24.3391	23.9212	25.7223	25.2326	25.0235	28.18	19.0315	24.6861	25.8198	26.1728	25.1121	25.7002	25.7232	24.7588	24.7588	24.7588	26.173	26.6118	24.2957	24.2194	24.2194		24.2194	24.2194	26			34.2123
Middle temporal gyrus	Control	C16			24.3905	27.9004	28.2074	28.1249	24.8794	27.0426	23.7863							25.1777	25.0648	25.8513		24.544	24.0008	25.5712	25.1453	23.4107	27.7423	23.5552	22.9044	26.0345	25.8788	24.9165	25.478	25.8828	24.4326	24.4326	24.4326	25.7571	26.6636	24.5327	23.4937	23.4937		23.4937	23.4937	26.3684			33.8889
Middle temporal gyrus	Control	C13			23.8937	28.287	28.2877	28.4052	24.6728	27.2386	24.1317							25.3136	24.9349	26.083		24.3844	24.2845	25.8117	25.2941	26.4209	27.544	19.0315	21.703	25.6615	26.2648	25.3902	26.0222	26.0059	25.1131	25.1131	25.1131	26.0456	26.6529	24.555	23.2637	23.2637		23.2637	23.2637	26.7257			34.1676
Middle temporal gyrus	Control	C15			24.3669	28.0896	27.5574	28.0627	24.3604	27.3466	24.0852							25.3379	24.9695	25.2197		25.0314	24.4709	25.5959	25.3321	20.3907	27.8065	23.8411	19.0315	26.2088	26.0696	25.4293	25.3319	25.3499	24.6318	24.6318	24.6318	25.892	26.4198	24.4314	23.7974	23.7974		23.7974	23.7974	26.6974			33.9655
Middle temporal gyrus	Control	C18			23.3296	28.168	28.1945	28.3256	24.3867	27.223	25.4956							25.4939	25.4068	25.7727		24.4939	24.03	25.682	25.2179	26.6962	27.8073	23.7352	23.4406	25.7408	25.4393	25.6975	25.6678	25.6792	24.9619	24.9619	24.9619	26.1718	26.5876	19.0315	23.9007	23.9007		23.9007	23.9007	25.4568			33.8445
Middle temporal gyrus	Control	C17			23.3713	28.1449	28.1897	28.3046	24.4731	27.5696	24.8069							25.2366	25.2937	25.8256		24.5384	24.0732	25.3887	25.3175	26.9167	27.815	24.5092	19.0315	25.6077	25.8573	25.2064	25.9488	24.9956	24.9234	24.9234	24.9234	25.8176	26.5089	23.7322	23.6842	23.6842		23.6842	23.6842	25.9721			34.6322
Middle temporal gyrus	Control	C7			25.6013	27.9324	28.2048	28.2008	24.27	27.6995	23.697							25.1556	24.8202	25.0595		24.7593	23.7146	25.8178	25.7213	24.6288	28.1239	23.6486	24.2937	25.9671	26.1818	25.3818	25.7438	25.9018	25.0523	25.0523	25.0523	25.6931	26.7416	24.3414	23.3266	23.3266		23.3266	23.3266	26.7802			35.2138
Middle temporal gyrus	Control	C3			19.0315	27.8301	28.4287	28.2492	24.4078	27.4119	24.438							25.2623	24.9452	25.5683		25.4119	23.6782	25.9359	25.3112	19.0315	27.7681	23.8367	22.7044	26.0758	26.185	25.6719	25.5972	25.7791	24.7815	24.7815	24.7815	26.0894	26.7492	24.3361	24.3384	24.3384		24.3384	24.3384	26.6299			33.4006
Middle temporal gyrus	Control	C10			24.0789	27.9258	28.2867	28.408	24.7575	27.3038	25.2636							25.2769	25.1352	26.1441		24.6713	23.7906	25.2896	25.5302	25.0434	27.8097	19.0315	23.7183	26.1965	25.9538	25.2844	25.9433	25.636	24.6212	24.6212	24.6212	25.8144	26.799	24.5929	24.2407	24.2407		24.2407	24.2407	26.4583			33.9278
Middle temporal gyrus	Control	C12			21.3513	27.6361	28.3093	28.1447	24.742	27.2508	24.0943							25.5447	25.1187	25.4198		25.0623	23.385	25.7726	25.1997	23.808	27.9694	24.1346	23.2876	26.2399	26.2659	24.8296	25.2312	25.8936	23.8108	23.8108	23.8108	26.0926	26.4202	24.6793	24.1188	24.1188		24.1188	24.1188	26.351			34.1872
Middle temporal gyrus	PD-GBA	PG8			25.6747	28.2725	28.2885	28.6287	25.0108	26.6823	24.1255							25.1821	25.4276	25.1949		24.9261	24.5243	25.7041	24.9756	25.3459	27.7277	23.7637	19.0315	26.2772	25.9364	25.1313	25.6873	25.6497	25.0399	25.0399	25.0399	26.326	26.9406	19.0315	22.9238	22.9238		22.9238	22.9238	26.2346			33.6635
Middle temporal gyrus	PD-GBA	PG6			24.4043	28.0455	28.2664	28.5468	24.7839	27.2544	25.0476							25.5919	25.2464	25.1128		24.9115	23.9983	25.974	25.2289	26.6328	28.0521	23.076	23.2544	26.0062	26.1859	25.0244	25.792	25.6676	24.7106	24.7106	24.7106	25.9942	26.693	23.9803	24.5521	24.5521		24.5521	24.5521	26.3183			35.0373
Middle temporal gyrus	PD-GBA	PG20			23.4738	28.0487	28.3056	28.31	24.6603	27.5344	25.0146							24.8278	24.9666	25.4044		24.8611	23.9201	26.2339	25.4221	24.6654	27.8214	23.8891	22.5508	26.2631	25.9483	25.6423	25.7777	25.8145	25.1999	25.1999	25.1999	25.9631	26.7917	24.2234	23.1136	23.1136		23.1136	23.1136	26.5303			33.6422
Middle temporal gyrus	PD-GBA	PG5			26.1233	27.987	28.2208	27.9655	24.4294	27.5372	23.6261							24.6394	25.2341	25.0309		25.3291	24.1234	26.0827	24.7106	22.463	27.8206	19.0315	23.7188	25.6521	25.5485	25.1689	25.436	25.9144	24.5976	24.5976	24.5976	25.5903	26.5386	24.6303	23.3669	23.3669		23.3669	23.3669	26.2924			35.8191
Middle temporal gyrus	PD-GBA	PG17			24.6061	28.2094	28.5093	28.7691	24.924	26.2837	25.2882							25.4309	25.078	25.8723		24.8278	24.2789	25.9081	25.1866	26.0112	27.4323	22.9549	23.471	26.6027	26.006	24.4129	25.7757	25.6414	24.985	24.985	24.985	25.9006	26.1635	24.1104	23.0483	23.0483		23.0483	23.0483	26.4689			34.1931
Middle temporal gyrus	PD-GBA	PG7			21.0627	27.7674	28.2476	28.351	24.7276	27.6555	25.3887							25.1189	25.0097	25.0577		24.7554	24.0753	26.1773	25.2626	24.2012	28.1354	23.5506	22.9838	26.2761	26.2391	25.12	25.4748	25.6891	24.7769	24.7769	24.7769	25.9254	26.9207	24.532	24.2508	24.2508		24.2508	24.2508	26.2902			34.4182
Middle temporal gyrus	PD-GBA	PG1			24.5603	27.9965	28.2307	28.0578	24.8301	27.4366	23.4347							25.4313	24.8509	24.7441		24.7103	24.5129	25.8274	25.2637	22.7056	27.779	23.1911	23.2809	26.2897	25.6202	25.2225	25.6895	25.7798	24.6122	24.6122	24.6122	26.0868	26.796	19.0315	22.9657	22.9657		22.9657	22.9657	26.5862			35.7612
Middle temporal gyrus	PD-GBA	PG12			19.0315	27.7056	28.2178	28.1934	24.6665	27.7013	24.821							25.1536	25.3574	25.175		24.5547	23.6457	26.2718	25.5379	23.9298	28.1163	23.2427	24.3279	25.6594	26.2541	24.8358	25.1236	26.2828	24.751	24.751	24.751	25.9717	26.8347	24.2782	24.484	24.484		24.484	24.484	26.7664			33.1861
Middle temporal gyrus	PD-GBA	PG10			24.7001	28.0491	28.0681	28.1294	24.4516	27.4473	24.9084							25.3123	25.0095	24.208		24.142	23.9803	26.3847	25.283	19.0315	27.9305	23.8751	19.0315	26.0485	25.6697	25.3126	25.1537	26.5608	24.0139	24.0139	24.0139	25.9152	26.863	24.3454	19.0315	19.0315		19.0315	19.0315	26.7953			35.0673
Middle temporal gyrus	PD-GBA	PG21			24.0787	28.0767	28.2621	28.4111	24.7722	27.1907	24.9759							24.7679	24.8948	25.5924		24.5903	23.5648	25.5303	25.3931	26.1195	27.6539	23.4024	23.4134	26.2669	26.2675	25.3995	25.9216	25.3804	24.6791	24.6791	24.6791	25.7341	26.684	25.0422	23.6048	23.6048		23.6048	23.6048	26.3135			33.6916
Middle temporal gyrus	PD-GBA	PG16			24.2788	28.2779	28.2337	28.6817	24.1347	27.0858	24.8045							25.455	24.767	25.4339		24.3127	24.3342	25.3832	25.199	27.3	28.0809	23.7333	22.6291	26.1554	26.0003	25.3229	25.3726	25.2668	24.8082	24.8082	24.8082	25.4085	26.5007	19.0315	23.8073	23.8073		23.8073	23.8073	25.9442			33.9872
Middle temporal gyrus	PD-GBA	PG15			23.2234	28.0577	28.2385	28.2672	24.804	27.2726	23.6137							25.6293	25.2901	26.05		24.7879	23.8391	26.0151	25.4031	24.6358	27.697	23.2833	23.5467	25.7021	25.9237	25.2362	25.2511	25.8629	24.9142	24.9142	24.9142	25.9691	26.5882	19.0315	24.0984	24.0984		24.0984	24.0984	26.6396			32.8454
Middle temporal gyrus	PD-GBA	PG3			19.0315	28.0206	28.1328	28.2899	24.5198	27.5863	24.76							25.1813	24.0989	25.0087		24.9436	24.4269	26.3835	25.7048	23.5009	27.8518	19.0315	23.4311	26.0566	26.1469	25.5035	25.1892	26.3462	24.7835	24.7835	24.7835	26.3119	26.8815	24.5494	19.0315	19.0315		19.0315	19.0315	26.7817			34.611
Middle temporal gyrus	PD-GBA	PG2			24.4638	27.8634	28.5236	28.1435	24.8794	27.2557	25.6078							25.741	24.9479	19.0315		24.9196	24.6484	26.2329	24.9018	22.9697	27.9467	23.5217	22.8736	26.3344	25.8168	24.7582	25.8073	26.251	24.5372	24.5372	24.5372	26.3869	27.0056	19.0315	24.1779	24.1779		24.1779	24.1779	26.9631			34.6305
Middle temporal gyrus	PD-GBA	PG18			24.2716	28.1158	28.1651	28.0498	24.5815	27.2909	25.1425							25.6772	24.9163	24.7019		24.4549	24.0138	25.6114	25.4542	19.0315	27.9573	24.2359	19.0315	25.6437	26.1429	25.1465	25.8351	25.6815	24.952	24.952	24.952	25.6593	26.6566	23.9992	19.0315	19.0315		19.0315	19.0315	25.7819			34.341
Middle temporal gyrus	PD-GBA	PG4			23.8367	28.0995	28.0857	28.3948	24.5454	26.9861	24.9936							25.6136	25.0719	25.3271		24.7135	23.8132	26.5157	25.8033	25.1746	27.593	24.4719	22.8959	26.0938	26.2316	25.2958	25.9589	25.6318	25.1365	25.1365	25.1365	26.3059	26.6461	23.5638	23.3592	23.3592		23.3592	23.3592	26.9877			33.5013
Middle temporal gyrus	PD-GBA	PG13			19.0315	27.9622	28.3164	28.3993	24.7425	27.0043	24.8462							25.2271	25.0869	26.3237		24.8106	24.5262	26.3678	25.3375	24.7215	27.803	23.4907	24.5929	26.6122	26.0273	25.0088	26.0827	25.7384	25.1308	25.1308	25.1308	25.8261	27.113	23.7187	23.3826	23.3826		23.3826	23.3826	26.4642			34.0024
Middle temporal gyrus	PD-GBA	PG9			25.0895	27.9921	28.1668	28.1259	24.8228	27.3529	23.6273							25.0597	24.8594	24.7395		24.8104	24.533	25.9982	25.2273	22.0654	27.5989	23.4291	22.8473	24.8898	25.9279	25.2653	25.6133	25.9106	24.513	24.513	24.513	25.8778	26.3062	23.8793	19.0315	19.0315		19.0315	19.0315	26.4117			35.566
Middle temporal gyrus	PD-GBA	PG19			19.0315	27.9946	28.2624	28.1916	24.8411	27.6451	25.7492							25.0039	24.8234	24.6272		25.0299	23.4466	26.6588	24.9178	22.9583	27.9694	23.3373	22.3329	26.5539	26.0449	25.7211	25.4593	26.2155	24.8418	24.8418	24.8418	26.0789	26.7494	19.0315	22.8331	22.8331		22.8331	22.8331	26.7094			33.7053
Middle temporal gyrus	PD-GBA	PG14			25.0072	28.1481	28.3133	28.6712	24.2453	27.2478	23.9963							25.3529	25.0255	25.2142		24.4569	24.1366	25.3897	25.5735	26.1681	28.0429	19.0315	19.0315	26.0407	25.5077	24.8787	25.6362	25.1645	25.0503	25.0503	25.0503	25.9243	26.7238	19.0315	23.7416	23.7416		23.7416	23.7416	25.7795			34.4854
Middle temporal gyrus	IPD	PD6			24.1254	27.9404	28.2677	28.4853	24.6688	27.2379	25.3018							25.4687	24.8135	24.9174		24.4914	23.1205	25.4012	25.4219	25.1306	27.7935	23.03	19.0315	26.3109	25.7502	25.3123	25.9789	25.878	24.9107	24.9107	24.9107	26.1651	26.7184	24.1114	24.3667	24.3667		24.3667	24.3667	26.6389			34.3242
Middle temporal gyrus	IPD	PD5			19.0315	27.8765	28.3	28.3014	24.7075	27.6518	24.3915							24.7714	24.8869	25.329		24.7938	19.0315	26.332	24.8404	24.5433	27.7925	23.4022	24.0329	26.1878	25.8201	25.4093	25.6102	26.1605	25.0135	25.0135	25.0135	25.9842	26.7424	24.4865	23.7302	23.7302		23.7302	23.7302	26.5988			34.2793
Middle temporal gyrus	IPD	PD2			24.698	27.4658	27.8394	28.1664	25.3231	27.1217	24.5809							24.6723	25.377	25.3584		24.8184	24.5126	25.719	23.8689	19.7689	27.9795	19.0315	24.5477	25.9105	25.998	19.0315	25.7928	26.4229	24.2745	24.2745	24.2745	25.6495	26.7107	23.0753	22.8694	22.8694		22.8694	22.8694	26.4771			35.067
Middle temporal gyrus	IPD	PD14			24.2576	28.0031	28.3969	28.2461	24.6492	27.5402	24.7503							24.9739	24.8206	25.3597		24.3895	23.9213	25.6371	24.8959	25.4041	28.1169	23.294	22.7293	26.1469	25.918	24.8175	25.9026	25.5972	24.6229	24.6229	24.6229	25.9641	26.4323	19.0315	19.0315	19.0315		19.0315	19.0315	26.3307			34.5588
Middle temporal gyrus	IPD	PD19			22.793	27.7926	28.2843	28.0084	24.4234	27.2911	25.3897							25.2545	24.5366	25.6295		24.6234	23.6195	26.0024	25.2203	25.3105	27.8127	23.9107	19.0315	25.7992	26.2157	25.0077	25.9164	25.8175	24.543	24.543	24.543	25.6364	26.9355	24.334	23.5798	23.5798		23.5798	23.5798	26.495			33.8716
Middle temporal gyrus	IPD	PD10			19.0315	27.7775	28.1477	28.2367	24.7349	27.5186	25.2473							24.8651	24.9935	26.0177		24.8255	22.6908	26.365	25.5205	23.9347	28.037	19.0315	23.0263	26.1768	26.0283	25.3823	25.536	25.9927	24.9177	24.9177	24.9177	26.0764	26.6461	19.0315	19.0315	19.0315		19.0315	19.0315	26.627			34.4968
Middle temporal gyrus	IPD	PD21			24.2659	28.0741	28.0172	28.5398	24.5143	27.1005	24.1767							25.664	24.807	25.3536		24.6005	24.3493	25.6925	25.35	26.3517	27.7284	23.8767	23.055	25.9604	25.9648	25.2589	25.131	25.8365	24.761	24.761	24.761	25.8486	26.3772	24.4367	23.5007	23.5007		23.5007	23.5007	26.2123			34.0049
Middle temporal gyrus	IPD	PD17			24.2572	27.9987	28.2482	28.2896	24.622	27.2961	24.6837							25.547	24.7125	25.3892		25.0979	24.189	25.809	25.5893	23.8284	27.7842	23.5807	19.0315	26.4988	26.0366	25.1928	25.6793	25.9884	24.9402	24.9402	24.9402	25.8404	26.5189	23.8928	24.6475	24.6475		24.6475	24.6475	26.5238			33.559
Middle temporal gyrus	IPD	PD3			24.3653	27.9285	28.1774	28.4985	24.4282	27.3312	24.7834							25.0336	24.9994	25.374		24.5574	22.4235	25.7	25.2452	25.6031	28.0167	23.4661	19.0315	26.4401	26.2234	25.2641	25.3158	25.6464	24.4879	24.4879	24.4879	26.0096	26.5368	23.7641	23.8524	23.8524		23.8524	23.8524	26.4535			33.774
Middle temporal gyrus	IPD	PD9			24.6191	28.1051	28.1057	28.8156	24.5056	26.925	24.7194							25.2278	24.8818	24.8173		24.8047	23.9031	25.7758	25.2916	27.7776	27.7272	22.9064	22.637	25.7311	25.8032	25.1208	25.5404	25.5768	24.9982	24.9982	24.9982	26.0157	26.353	24.4468	23.928	23.928		23.928	23.928	26.0618			34.7444
Middle temporal gyrus	IPD	PD18			23.9235	28.0165	28.0704	28.4237	25.1899	27.2608	23.5636							25.5994	25.4364	25.2608		24.9378	24.3945	26.1197	25.199	22.7557	27.9268	23.0401	19.0315	26.2603	25.9649	25.0882	25.7413	26.1107	24.542	24.542	24.542	26.2291	26.7343	24.5847	22.7263	22.7263		22.7263	22.7263	26.487			34.5081
Middle temporal gyrus	IPD	PD7			23.9636	28.2541	28.2028	28.774	24.7129	27.4256	25.2307							25.8003	24.9644	25.8321		24.6543	24.0068	25.8041	25.5128	26.8073	27.7814	24.7081	24.3046	25.9066	25.9101	24.8622	25.6899	26.0162	25.1349	25.1349	25.1349	25.9586	26.9302	23.4852	23.9703	23.9703		23.9703	23.9703	26.6077			33.8982
Middle temporal gyrus	IPD	PD8			24.0293	28.6615	28.1962	29.3583	23.7429	27.1788	25.5822							25.5808	24.3473	25.072		24.978	24.208	24.933	25.2705	28.3599	28.0482	24.0498	19.0315	25.8481	25.548	25.11	25.6795	23.6076	25.0943	25.0943	25.0943	25.5674	25.814	24.1729	24.4753	24.4753		24.4753	24.4753	23.079			33.7827
Middle temporal gyrus	IPD	PD11			19.0315	28.1656	28.2604	28.2472	24.9191	27.3041	24.4839							25.5096	24.6135	25.2647		24.5656	23.9377	26.0686	25.1013	21.9249	27.7923	23.2995	23.8194	26.3641	26.0535	25.2277	25.7331	26.0755	24.7496	24.7496	24.7496	26.0901	26.6587	24.1533	23.8007	23.8007		23.8007	23.8007	26.7891			34.3157
Middle temporal gyrus	IPD	PD13			23.87	28.1177	28.2993	28.0377	24.2304	27.1872	24.5821							25.1999	25.0676	25.559		24.8658	24.3862	25.6823	25.4075	23.49	28.0115	23.6675	23.0792	25.6712	25.6809	25.0763	25.6401	25.5575	24.4946	24.4946	24.4946	26.0612	26.6009	23.9465	19.0315	19.0315		19.0315	19.0315	26.2922			33.8393
Middle temporal gyrus	IPD	PD16			24.6651	27.9905	28.1865	28.0769	25.0181	27.0254	23.5018							25.0681	24.7471	24.3196		24.8093	24.3024	26.0092	25.3374	23.3684	27.6489	23.4157	22.5991	25.8815	25.5342	24.8836	25.577	25.6603	24.3435	24.3435	24.3435	25.9127	26.6761	19.0315	23.3173	23.3173		23.3173	23.3173	26.1548			35.3636
Middle temporal gyrus	IPD	PD1			19.0315	28.2007	28.2186	28.5246	24.4137	27.3807	25.1877							25.5074	25.0515	26.5351		24.9568	23.9077	26.0158	25.3421	24.9079	27.9996	23.9313	19.0315	26.3387	26.1733	25.5743	25.6899	25.5789	24.6212	24.6212	24.6212	25.9598	26.5042	24.6247	19.0315	19.0315		19.0315	19.0315	26.8433			34.8253
Middle temporal gyrus	IPD	PD20			23.5436	28.0064	28.1828	28.4692	24.6332	27.495	24.0632							25.5537	24.7373	25.4527		24.9072	23.9677	25.9546	25.4724	25.7606	27.9719	24.0604	22.6094	26.3142	26.162	25.7143	25.7334	25.6967	25.2169	25.2169	25.2169	26.1209	26.5245	24.5032	24.0666	24.0666		24.0666	24.0666	26.4108			32.2137
Middle temporal gyrus	IPD	PD15			19.0315	27.9795	28.4126	28.0073	24.8259	27.496	24.0684							25.1638	24.6728	26.3265		24.585	24.6884	25.5014	25.439	22.8536	28.0839	23.9998	19.0315	26.1372	26.0611	25.4437	25.9218	25.4353	24.6535	24.6535	24.6535	25.7952	27.0226	19.0315	23.829	23.829		23.829	23.829	26.7095			33.6279
Middle temporal gyrus	IPD	PD4			24.4702	27.8829	28.1804	28.2386	25.0476	27.2782	24.8587							25.4482	25.137	24.9921		24.7079	23.8922	26.0127	25.32	22.7752	27.7605	23.5859	22.9359	26.2394	25.8047	25.1403	25.5714	26.3049	24.3692	24.3692	24.3692	26.2039	26.8407	25.3077	24.7714	24.7714		24.7714	24.7714	26.8419			34.5171
Middle temporal gyrus	IPD	PD12			19.0315	28.2063	28.3574	28.4329	24.6465	27.3146	22.5443							25.3272	25.2241	25.4637		24.8547	24.5261	25.4384	25.4491	19.0315	28.0502	23.2628	23.1362	26.0067	26.0688	24.9142	25.3772	25.2517	24.4186	24.4186	24.4186	25.8312	26.8137	23.8753	24.1512	24.1512		24.1512	24.1512	26.2634			33.5576
Striatum	Control	C5				27.3294	27.532	27.4101	24.6384	25.7374	25.7716							24.7028	23.2691	24.7704	22.0995	24.0708		25.1106	24.7143	22.4749	26.5377	23.6996		24.9363	23.8711	23.6703	24.1338	24.2414	23.9616	23.9616	23.9616	23.2148	24.563	24.7648	23.7223	23.7223	23.7223	23.7223		24.9179			31.5989
Striatum	Control	C6				27.0262	27.4862	27.7487	24.6688	25.7951	26.0357							24.5688	23.2318	25.511	21.8275	23.6469		24.7959	24.4232	25.4396	26.495	23.1777		24.9646	24.1273	23.1374	23.5688	24.3289	23.6575	23.6575	23.6575	22.9986	24.5739	25.6512	22.5652	22.5652	22.5652	22.5652		24.7012			30.9874
Striatum	Control	C11				27.2246	27.4192	27.9381	24.6528	25.9428	26.1339							24.521	23.1096	25.4423	22.825	23.9454		24.8103	24.7471	25.8058	26.7327	23.1503		25.1485	24.1622	23.6952	18.4768	24.3719	23.3013	23.3013	23.3013	23.2987	24.642	25.6995	23.0586	23.0586	23.0586	23.0586		24.3674			33.0101
Striatum	Control	C4				27.0802	27.7705	27.6992	24.413	25.6143	26.2486							24.7282	23.0152	26.0143	22.3454	24.2449		24.8869	24.1474	24.2293	26.7299	23.482		25.3429	24.2099	23.6439	23.0654	24.4002	23.5641	23.5641	23.5641	23.249	24.442	24.7496	23.2819	23.2819	23.2819	23.2819		25.0627			32.7679
Striatum	Control	C1				27.1596	27.5552	27.4172	23.969	25.8686	26.3619							24.7741	23.3244	24.9381	22.2149	23.7989		25.2689	24.969	24.2109	26.7279	23.4619		25.1966	24.2609	23.1974	23.9361	24.5267	23.8423	23.8423	23.8423	22.9449	24.7769	25.0367	22.6693	22.6693	22.6693	22.6693		23.448			32.8661
Striatum	Control	C8				27.2634	27.2359	27.884	24.8157	25.7527	25.9518							24.8033	23.3198	26.177	22.0787	24.2534		24.8086	24.5993	26.2897	26.4369	23.5573		25.0323	24.3281	23.7447	23.3952	24.2159	23.5901	23.5901	23.5901	23.2561	23.6362	25.5288	23.877	23.877	23.877	23.877		24.7245			32.5117
Striatum	Control	C14				27.1503	27.7802	27.341	24.3041	26.36	26.4554							24.431	23.2322	25.8929	21.5421	24.2067		24.9671	24.9085	22.4476	26.8054	23.8995		25.3591	23.9445	23.6948	23.7054	23.8027	23.7262	23.7262	23.7262	22.8152	24.4856	24.4846	23.0839	23.0839	23.0839	23.0839		24.2326			32.8413
Striatum	Control	C20				27.3067	27.8138	27.4216	24.5108	25.442	26.122							25.0029	22.7866	26.238	23.2987	24.1596		25.678	25.3683	22.4229	26.4727	23.6201		25.8636	24.0663	24.0316	24.2334	24.1116	24.0208	24.0208	24.0208	23.6317	24.3286	25.4482	23.741	23.741	23.741	23.741		25.2325			31.0272
Striatum	Control	C19				27.1625	27.435	27.4	24.4069	25.7748	25.5101							24.7427	23.0008	26.2527	22.4666	23.8645		24.9285	25.077	23.4487	26.6691	23.4859		25.1159	23.6189	23.9406	24.1138	24.2507	23.3193	23.3193	23.3193	22.9294	24.2417	25.5662	23.3214	23.3214	23.3214	23.3214		24.8166			31.5552
Striatum	Control	C21				27.23	27.5164	27.4309	24.7672	26.0393	26.1258							24.3958	23.273	24.6772	21.9452	24.0825		25.0366	24.8855	24.0074	26.6529	23.5533		25.555	23.8042	23.9656	24.48	23.9826	23.4563	23.4563	23.4563	23.4269	23.7314	25.6059	18.4768	18.4768	18.4768	18.4768		23.7279			31.9206
Striatum	Control	C16				27.5324	27.3489	28.1084	24.6469	25.6463	25.4594							24.668	23.2415	25.1964	22.9883	24.079		23.9816	24.8181	26.1536	26.4553	23.8414		24.4892	23.8126	23.6769	23.1317	23.7718	23.2696	23.2696	23.2696	23.2781	23.8895	25.0879	23.1184	23.1184	23.1184	23.1184		24.0807			32.1745
Striatum	Control	C13				27.2896	27.3495	27.9974	24.6601	25.7228	25.7893							24.5306	23.0005	27.0552	21.9023	23.8913		24.5279	25.2469	26.0996	26.6154	23.46		25.1315	23.982	22.9821	23.8404	24.2003	23.6155	23.6155	23.6155	23.3521	24.1705	24.9004	23.0782	23.0782	23.0782	23.0782		24.511			31.6254
Striatum	Control	C15				27.817	26.7409	28.3611	24.5688	26.2601	25.6677							24.728	21.5812	25.0913	22.8764	23.9578		22.9911	24.7443	26.9682	26.9232	24.312		24.6521	23.1151	23.4171	23.3232	23.6484	23.7853	23.7853	23.7853	23.4302	23.4689	24.8451	23.9164	23.9164	23.9164	23.9164		23.5557			33.1645
Striatum	Control	C18				27.129	27.5064	27.3777	24.2327	25.9724	26.1338							24.7009	23.1246	26.1382	22.5335	23.7303		25.3081	24.838	22.4939	26.8624	23.1739		25.4127	23.6725	23.7786	23.7823	24.4212	23.5446	23.5446	23.5446	23.3386	24.3211	25.3376	22.4764	22.4764	22.4764	22.4764		24.4532			32.9874
Striatum	Control	C17				27.2278	27.4134	28.0025	24.0826	25.9142	25.729							24.5076	22.6568	25.8441	22.0198	24.258		24.9639	24.8492	25.9712	26.6771	23.3919		25.1205	23.9509	23.6794	23.7631	24.0914	23.5001	23.5001	23.5001	22.4868	24.1837	25.3755	22.9631	22.9631	22.9631	22.9631		24.2224			32.1006
Striatum	Control	C7				26.9625	27.3491	27.1634	23.8798	25.6911	26.6641							24.9548	23.4975	24.05	21.2365	24.5654		25.6478	25.1722	21.3141	26.6098	23.9413		25.2391	24.184	23.8319	23.9937	24.3076	23.9185	23.9185	23.9185	22.911	24.4997	25.2006	23.3006	23.3006	23.3006	23.3006		25.067			32.2265
Striatum	Control	C3				27.0889	27.6818	27.3979	24.4941	25.9737	26.0664							24.743	23.0687	25.4907	22.4677	24.0033		25.142	24.8233	18.4768	26.5838	23.1955		25.2233	23.5641	23.9577	23.4461	24.5987	23.6826	23.6826	23.6826	23.5392	24.4065	25.6394	23.5318	23.5318	23.5318	23.5318		25.1334			31.1867
Striatum	Control	C10				27.2454	27.2891	28.082	24.2242	25.8132	26.1267							24.6297	22.7292	25.4077	22.9411	23.9608		24.5147	25.2179	26.2814	26.7179	23.8333		25.4992	23.6783	23.6638	23.7819	23.7516	23.601	23.601	23.601	22.9262	24.2635	25.2875	23.4848	23.4848	23.4848	23.4848		24.1213			32.9381
Striatum	Control	C12				27.1827	27.571	27.5724	24.5863	25.6934	25.7884							24.4522	22.5055	26.252	22.0018	24.3404		25.2415	24.7456	24.5248	26.6684	23.6205		25.2619	24.0521	23.8166	23.9083	23.9849	24.2257	24.2257	24.2257	23.3648	24.6233	25.8071	23.3294	23.3294	23.3294	23.3294		24.8108			31.5602
Striatum	PD-GBA	PG8				27.5201	27.423	27.6715	25.0273	26.0026	25.7815							24.9818	23.2181	25.7288	22.9703	23.8416		24.7852	25.0645	24.4264	26.5305	23.3005		24.6622	23.9491	23.9413	23.7866	23.6406	23.8876	23.8876	23.8876	22.9479	24.4496	25.0331	23.1922	23.1922	23.1922	23.1922		24.6858			32.5926
Striatum	PD-GBA	PG6				27.2933	27.4683	27.3034	24.3235	25.7768	25.7586							24.4716	23.7158	25.2854	22.1202	24.204		24.5088	24.8298	26.1105	26.7913	23.3047		25.0961	24.1608	23.5716	23.5473	24.0761	23.9622	23.9622	23.9622	22.8623	24.3254	24.5551	23.0786	23.0786	23.0786	23.0786		24.2189			34.1005
Striatum	PD-GBA	PG20				27.2123	27.5625	27.3781	24.4225	25.9969	26.0873							24.9359	23.4685	25.1441	22.9564	24.2322		25.3982	25.0886	22.6492	26.8646	23.3782		25.8693	24.0371	24.0562	23.6563	24.3008	23.9574	23.9574	23.9574	23.3204	24.5461	25.7415	23.086	23.086	23.086	23.086		24.8504			32.1495
Striatum	PD-GBA	PG5				27.3283	27.4943	28.1749	24.2551	25.6994	25.9138							24.8925	22.834	24.9507	18.4768	24.1672		24.0178	24.5291	26.9519	26.4908	23.4475		24.8182	24.0838	18.4768	23.322	23.8633	23.1825	23.1825	23.1825	22.6887	23.5637	24.943	22.8282	22.8282	22.8282	22.8282		23.2161			33.9272
Striatum	PD-GBA	PG17				27.0976	27.747	27.3111	24.3507	25.7298	25.9955							24.4621	23.1324	25.9438	22.4233	23.9282		25.2421	24.8214	20.737	26.537	23.3269		25.7317	24.0148	23.7661	24.0952	24.11	23.2404	23.2404	23.2404	22.851	24.3735	25.689	20.3871	20.3871	20.3871	20.3871		24.5386			33.1277
Striatum	PD-GBA	PG7				27.2147	27.5338	27.9039	24.1663	25.9677	26.1458							24.7273	23.2378	25.168	22.4606	24.2452		24.7404	24.6352	26.0632	26.7506	23.3189		25.1749	23.9481	23.6209	23.7807	24.5341	23.6601	23.6601	23.6601	23.0427	24.2308	25.1391	24.0479	24.0479	24.0479	24.0479		24.5976			33.3637
Striatum	PD-GBA	PG1				27.8398	27.1357	28.855	23.6722	25.7375	25.1471							25.1235	18.4768	23.9151	22.2714	24.1109		22.948	24.6997	27.2128	26.5538	23.7176		24.6096	23.9684	23.3377	23.8421	23.2075	23.5224	23.5224	23.5224	22.602	18.4768	18.4768	24.0968	24.0968	24.0968	24.0968		23.9261			34.0045
Striatum	PD-GBA	PG12				27.2353	27.5444	27.607	23.8071	26.2703	25.5527							24.2969	22.9001	25.9377	22.8703	24.4772		25.44	24.5092	22.62	26.7136	18.4768		24.8057	24.7	23.8934	24.187	24.4483	23.8118	23.8118	23.8118	22.9645	23.5849	24.9273	18.4768	18.4768	18.4768	18.4768		24.849			32.5021
Striatum	PD-GBA	PG10				27.2707	27.4141	27.9304	23.7476	25.755	25.8157							24.5469	22.6504	25.0032	22.3897	24.2474		24.9668	24.8346	25.8694	26.5695	23.1996		25.1013	23.7124	23.8658	24.1474	24.0755	23.0801	23.0801	23.0801	23.242	24.1728	25.2636	24.1022	24.1022	24.1022	24.1022		24.8613			33.3625
Striatum	PD-GBA	PG21				26.9991	27.6271	27.2966	24.2125	25.7508	26.3328							24.5332	23.0684	25.9718	21.839	24.1531		25.1274	25.0456	24.2843	26.4617	23.5513		26.0196	24.199	23.7126	24.0796	24.5182	23.4598	23.4598	23.4598	23.128	24.8233	25.8077	23.2075	23.2075	23.2075	23.2075		25.0124			32.7898
Striatum	PD-GBA	PG16				27.1518	27.6295	27.5488	24.5177	25.5287	26.5055							24.7244	23.6366	25.5637	22.5546	23.9931		25.2161	24.9731	21.1951	26.7186	23.6307		25.8812	24.0574	24.0451	24.239	24.1871	23.7203	23.7203	23.7203	23.0858	24.3408	25.4198	18.4768	18.4768	18.4768	18.4768		24.857			30.6614
Striatum	PD-GBA	PG15				27.1727	27.5725	27.5687	24.3104	26.0887	26.2802							24.8265	22.6299	25.4867	22.7591	22.9674		25.5351	24.857	24.5452	26.7489	23.3838		25.6724	23.447	23.8963	23.447	24.3968	24.3393	24.3393	24.3393	23.0321	24.5037	24.8141	23.5868	23.5868	23.5868	23.5868		24.5395			31.9442
Striatum	PD-GBA	PG3				28.2489	27.3417	29.1375	22.5655	25.7475	18.4768							25.2196	26.1125	22.7364	20.9496	24.3454		22.1884	24.8716	28.8349	26.262	23.9137		22.6042	18.4768	24.3253	23.6358	24.5299	23.7152	23.7152	23.7152	18.4768	18.4768	21.9862	24.6346	24.6346	24.6346	24.6346		18.4768			32.3368
Striatum	PD-GBA	PG2				27.2044	27.9297	27.5649	24.7038	25.7927	26.6414							24.9904	23.0158	23.18	22.4637	24.2288		25.0935	25.0921	24.6921	26.683	23.7831		25.3986	23.8072	23.7245	23.662	24.0094	23.4221	23.4221	23.4221	22.7955	24.5088	24.8165	23.4449	23.4449	23.4449	23.4449		24.0052			31.6662
Striatum	PD-GBA	PG18				27.19	27.5171	27.5894	24.3227	25.968	25.7556							24.8646	23.0738	25.0723	22.2528	24.0558		24.4658	24.8462	20.1451	26.7148	23.6643		25.8409	24.4554	23.5721	24.2447	24.095	23.7555	23.7555	23.7555	22.7757	24.5207	25.2862	18.4768	18.4768	18.4768	18.4768		24.4095			32.138
Striatum	PD-GBA	PG4				27.9858	27.1521	28.9313	18.4768	26.0201	23.3303							25.2131	27.8365	23.5317	22.7209	24.3635		22.4319	25.2278	27.5531	25.7817	23.6991		21.5693	18.4768	24.0938	23.1974	18.4768	24.0762	24.0762	24.0762	22.2104	21.1797	18.4768	24.6997	24.6997	24.6997	24.6997		22.7995			33.9701
Striatum	PD-GBA	PG13				27.118	27.6329	27.5625	24.4967	25.9632	26.4629							25.0453	23.2953	25.909	22.6661	23.9585		25.6435	25.1565	23.0288	26.7035	23.3329		25.7395	24.1018	23.7012	23.8966	24.2213	23.8965	23.8965	23.8965	22.9914	24.5624	24.5362	23.0098	23.0098	23.0098	23.0098		24.5753			32.7164
Striatum	PD-GBA	PG9				27.396	27.6167	27.4074	23.8174	26.2234	26.0094							24.5407	23.2908	24.5666	22.418	24.0751		24.898	24.5515	21.7463	26.7932	22.0838		25.2563	24.3446	24.667	23.2198	24.7038	23.368	23.368	23.368	23.5167	23.7502	25.1237	24.8544	24.8544	24.8544	24.8544		24.8412			32.7872
Striatum	PD-GBA	PG11				27.3307	27.2554	27.8858	24.2809	25.9276	26.1162							24.4087	22.9584	25.5656	22.4304	23.9849		25.1215	25.3166	26.0941	26.6736	23.2684		24.8826	23.9553	23.7199	23.8163	24.1427	23.1509	23.1509	23.1509	23.0256	24.3319	24.7981	23.3893	23.3893	23.3893	23.3893		23.9056			34.3324
Striatum	PD-GBA	PG19				27.2003	27.7744	27.6817	24.562	25.6866	26.4474							24.8248	23.6813	25.3054	22.746	23.85		25.3766	25.0285	23.6163	26.9413	23.6148		25.7091	24.2787	24.4255	23.6295	24.3085	23.6341	23.6341	23.6341	23.2428	23.9089	24.9809	22.9267	22.9267	22.9267	22.9267		25.1647			32.2511
Striatum	PD-GBA	PG14				27.4839	27.5646	27.7759	25.0816	25.9731	25.5247							24.7329	22.2883	25.5604	23.0659	24.0121		24.2447	25.0757	24.6414	26.7275	23.3164		25.3283	24.0251	23.7671	24.1227	24.0723	23.6056	23.6056	23.6056	22.882	24.4037	18.4768	22.9357	22.9357	22.9357	22.9357		24.6271			32.5719
Striatum	IPD	PD6				27.2466	27.7219	27.6006	24.3275	25.5093	25.8172							24.7907	23.2654	25.1694	22.7525	24.0919		24.9993	24.8207	24.3863	26.5754	23.9263		25.3966	23.1766	24.3315	23.9216	24.455	23.6664	23.6664	23.6664	22.7475	24.4134	25.1196	23.467	23.467	23.467	23.467		24.5736			32.4628
Striatum	IPD	PD5				27.1358	27.7582	27.466	24.6105	25.7333	26.5063							24.6041	23.9435	25.6417	22.3399	24.318		25.3528	24.8873	24.4261	26.6415	23.407		25.7266	23.6118	23.9842	24.1149	24.5375	23.3414	23.3414	23.3414	23.5942	24.3729	25.4434	23.715	23.715	23.715	23.715		24.6484			31.1754
Striatum	IPD	PD2				27.7379	27.3633	28.7016	24.0107	25.8108	24.8348							25.2415	25.3508	24.2613	22.216	24.3879		23.7098	24.9832	28.0866	26.4224	23.5337		24.1727	23.7805	23.7009	23.4085	23.5279	24.1757	24.1757	24.1757	22.9802	23.2295	18.4768	24.2882	24.2882	24.2882	24.2882		18.4768			32.6666
Striatum	IPD	PD14				27.19	27.4979	27.4418	24.5094	25.8998	26.5424							24.9812	22.8707	25.775	22.8323	23.9672		25.5416	24.9136	23.3704	26.7794	23.4166		25.6827	23.8883	23.5017	23.2007	24.4601	23.71	23.71	23.71	23.5371	24.4694	25.1147	22.4532	22.4532	22.4532	22.4532		25.0914			32.4483
Striatum	IPD	PD19				27.289	27.4777	27.8498	23.938	26.073	26.416							24.6829	22.7242	25.7078	22.1419	23.902		25.3416	25.0434	26.1671	26.8631	23.3898		25.8174	23.6286	23.8299	23.9045	24.2558	23.6152	23.6152	23.6152	22.8118	24.3776	25.5284	23.4497	23.4497	23.4497	23.4497		24.461			33.0139
Striatum	IPD	PD10				27.4404	27.4508	27.942	24.0701	25.9843	25.745							24.9221	22.8813	25.7238	18.4768	24.0119		25.376	24.6922	25.6546	26.3594	23.7915		25.3789	23.6953	24.3108	23.441	24.2399	24.324	24.324	24.324	22.2568	23.7781	25.0012	23.5359	23.5359	23.5359	23.5359		24.2875			31.7634
Striatum	IPD	PD21				27.0753	27.369	27.4234	24.4054	25.8269	26.0791							24.7673	22.7389	25.505	22.1969	24.0958		25.4364	24.731	23.9242	26.7542	22.7383		25.4059	23.9168	24.0914	24.0341	24.28	23.682	23.682	23.682	23.2413	24.3791	25.6572	23.0354	23.0354	23.0354	23.0354		24.6458			32.9266
Striatum	IPD	PD17				27.7539	27.2956	27.757	18.4768	25.9709	24.0154							24.9261	22.1629	23.9224	22.2112	24.1058		22.5705	25.3164	26.0354	25.6636	24.2898		23.9852	18.4768	23.9842	22.6489	18.4768	23.5839	23.5839	23.5839	23.0297	18.4768	18.4768	24.0822	24.0822	24.0822	24.0822		23.2877			33.4581
Striatum	IPD	PD3				27.2953	27.3548	27.8731	24.3464	25.6106	25.9476							24.9019	23.2785	24.8524	23.0172	23.5859		24.2406	25.0071	25.6891	26.4726	23.6243		25.1362	23.5148	23.4283	23.7183	23.5902	23.3838	23.3838	23.3838	23.1283	24.1563	24.1381	24.776	24.776	24.776	24.776		24.9266			32.4572
Striatum	IPD	PD9				27.2529	27.4497	27.3061	25.0322	25.9568	26.1911							24.585	23.1058	25.5521	22.1923	23.5623		25.5044	24.9204	22.6383	26.4918	23.5258		24.9955	23.8115	23.8022	23.5531	24.423	23.5089	23.5089	23.5089	23.4237	24.3348	25.363	22.9841	22.9841	22.9841	22.9841		24.5623			33.5929
Striatum	IPD	PD18				26.9829	27.3367	27.2569	23.8541	25.8513	25.8902							24.5774	23.4179	25.6298	22.2345	23.6579		25.3164	24.7501	22.6404	26.8067	23.4368		25.4984	23.8116	23.7454	24.2404	24.0737	23.9057	23.9057	23.9057	22.9961	24.3312	25.7344	18.4768	18.4768	18.4768	18.4768		24.5273			33.1
Striatum	IPD	PD7				27.2854	27.7321	27.7466	24.2075	25.8765	26.5012							25.2114	23.3673	25.8452	21.9853	23.7017		25.622	25.1314	24.2472	26.4294	23.6387		25.2342	24.5722	24.276	23.8001	24.679	23.818	23.818	23.818	23.2805	24.5573	25.0576	23.2375	23.2375	23.2375	23.2375		24.9684			32.3317
Striatum	IPD	PD8				27.088	27.559	27.5174	24.564	25.756	26.4874							24.6464	23.5359	25.539	22.3137	23.5643		25.1841	24.7775	24.0418	26.6931	23.4521		25.4156	24.1029	23.9204	24.0724	24.3683	23.1286	23.1286	23.1286	23.2267	24.6489	25.4919	18.4768	18.4768	18.4768	18.4768		25.2482			33.0322
Striatum	IPD	PD11				27.3042	27.6258	27.3185	24.4635	25.9655	25.885							24.6448	22.5485	25.4059	21.8544	24.0706		25.3397	24.4956	18.4768	26.5846	23.4269		25.124	23.882	24.2648	23.7687	24.5111	23.6604	23.6604	23.6604	23.5393	24.3811	25.7138	23.0417	23.0417	23.0417	23.0417		24.5259			31.528
Striatum	IPD	PD13				27.3391	27.6082	27.3681	24.3121	25.9077	25.544							24.8121	22.3245	25.7922	22.9465	23.8681		24.7665	25.1598	18.4768	26.2435	23.5331		24.5436	23.1747	23.9413	23.329	24.3005	23.5398	23.5398	23.5398	22.8441	24.2306	24.9494	22.9864	22.9864	22.9864	22.9864		24.9919			32.977
Striatum	IPD	PD16				27.3234	27.4607	27.5673	24.6395	25.736	25.8592							24.6825	22.8202	24.4349	22.166	24.044		25.2465	25.3354	23.4924	26.6583	23.9958		25.3278	23.826	24.1484	23.8799	24.2104	23.599	23.599	23.599	23.2876	24.5656	25.8072	18.4768	18.4768	18.4768	18.4768		23.8973			31.4563
Striatum	IPD	PD1				27.1821	27.722	27.3959	24.2748	25.8298	26.0555							24.9822	23.3665	26.3642	22.1412	24.3887		25.1304	24.4534	18.4768	26.7024	23.4707		25.3196	23.9962	23.7272	23.6629	24.6741	23.0718	23.0718	23.0718	22.7458	23.844	25.4885	23.8938	23.8938	23.8938	23.8938		24.9771			33.4413
Striatum	IPD	PD20				27.2963	27.5691	27.5433	23.9944	25.9803	25.689							24.8863	22.9277	25.2479	22.3639	24.0328		25.4421	24.8918	23.1576	26.6168	23.6087		25.6185	24.1133	24.2538	23.7661	24.3376	23.8984	23.8984	23.8984	23.2711	24.1939	25.497	23.4762	23.4762	23.4762	23.4762		24.6874			30.4836
Striatum	IPD	PD15				27.3334	27.4301	27.6798	24.5191	25.5669	26.2989							25.1389	22.7985	25.369	22.43	23.7539		24.8514	25.1013	18.4768	26.6235	24.0127		25.0918	23.9509	24.3357	22.2962	24.0838	23.5469	23.5469	23.5469	23.2959	24.0872	24.6612	22.8177	22.8177	22.8177	22.8177		24.9148			32.5746
Striatum	IPD	PD4				27.4875	27.2546	28.2105	24.3442	25.6774	25.8503							24.9043	24.6998	22.8198	22.6716	23.9988		23.9959	25.0357	26.6473	26.5189	23.4989		25.0582	23.4229	23.6935	23.551	24.0167	23.4909	23.4909	23.4909	23.0675	23.527	24.2948	23.274	23.274	23.274	23.274		24.3737			33.077
Striatum	IPD	PD12				27.3875	27.2871	27.6515	24.7366	25.5809	25.7419							24.8963	23.0358	25.4287	23.3454	23.9586		24.7258	25.0606	21.9417	26.5256	22.6084		25.0276	23.8213	23.7786	23.7922	23.7992	23.6956	23.6956	23.6956	22.9984	23.7282	24.7768	23.5527	23.5527	23.5527	23.5527		24.5			31.8283
Cingulate gyrus	Control	C5	22.1013	22.1013		26.163	25.5942	28.0001	22.0485	23.7229	16.5551							22.0411	16.5551	16.5551	21.4287	22.2501	16.5551	22.2498	23.2311	26.9973	25.4255	21.7766		24.0536	21.8234	22.9167	16.5551	20.341	23.1766	23.1766	23.1766	21.2578	22.4408	16.5551	20.4071	20.4071		20.4071	20.4071	23.071			31.1993
Cingulate gyrus	Control	C11	21.2642	21.2642		25.6766	25.8099	26.0917	22.7071	23.4152	23.298							20.9444	22.1108	16.5551	16.5551	23.7225	25.8378	23.9297	23.257	17.3383	25.3427	21.0447		22.6758	21.8729	22.9672	22.8193	23.8896	23.2552	23.2552	23.2552	23.3806	24.3637	21.9382	16.5551	16.5551		16.5551	16.5551	24.3031			32.7407
Cingulate gyrus	Control	C4	16.5551	16.5551		25.7079	25.9879	26.4478	22.7863	23.3181	22.8927							23.191	23.0774	23.166	20.4836	22.2817	16.5551	23.8351	23.4221	24.5136	25.3706	21.4475		23.7957	22.823	22.8498	22.434	23.9593	22.8889	22.8889	22.8889	23.6127	24.2656	16.5551	20.3363	20.3363		20.3363	20.3363	24.6448			30.1763
Cingulate gyrus	Control	C8	16.5551	16.5551		25.777	25.6797	26.2838	22.6479	23.2774	23.0555							22.03	22.9451	23.4807	20.2973	22.0277	25.5332	23.8727	23.5806	23.9655	24.9936	22.4196		22.9283	22.8438	23.0102	22.4224	23.5194	22.7706	22.7706	22.7706	23.5259	24.259	21.5995	16.5551	16.5551		16.5551	16.5551	23.9758			30.8544
Cingulate gyrus	Control	C14	21.4425	21.4425		25.9468	25.8629	26.5396	22.3403	23.4328	23.0659							21.2913	16.5551	22.2164	20.6434	22.9381	16.5551	22.657	22.156	25.4289	25.379	22.4426		22.9279	22.3639	22.9176	22.4128	21.7804	22.6897	22.6897	22.6897	21.4942	23.6243	16.5551	16.5551	16.5551		16.5551	16.5551	23.3909			31.4257
Cingulate gyrus	Control	C9	23.0513	23.0513		25.7736	25.9319	26.1634	22.0547	23.4312	20.0583							21.9707	22.3928	21.6352	20.5092	22.3581	16.5551	22.3286	23.2328	24.9753	24.5238	20.776		22.8285	22.1967	22.3699	21.785	22.5028	23.4565	23.4565	23.4565	22.92	23.5122	16.5551	16.5551	16.5551		16.5551	16.5551	23.4252			31.0955
Cingulate gyrus	Control	C2	16.5551	16.5551		25.2341	25.9152	26.0606	22.66	23.4443	21.9741							23.3067	23.2382	24.0377	20.8904	22.4783	23.0867	23.0877	23.6307	23.755	25.2285	21.7582		23.3523	23.3352	23.0143	22.8054	22.5701	22.1483	22.1483	22.1483	23.3105	23.7515	22.0361	16.5551	16.5551		16.5551	16.5551	24.1021			30.998
Cingulate gyrus	Control	C20	21.3967	21.3967		25.5126	25.9054	25.8479	22.9498	23.5258	23.3127							23.346	22.8907	23.1549	20.4334	22.7999	23.1289	23.6425	23.9716	18.4889	24.7631	21.5087		22.5248	23.3184	23.2039	22.8468	22.9077	21.9093	21.9093	21.9093	23.0788	23.7764	21.4326	16.5551	16.5551		16.5551	16.5551	23.46			29.2283
Cingulate gyrus	Control	C19	20.3534	20.3534		25.5212	25.8532	25.6062	22.9638	23.652	23.1522							22.6594	22.5247	23.0156	20.3829	22.7005	23.2125	23.8482	23.2591	19.4485	24.9834	19.9931		23.2041	22.9067	22.6526	22.9129	22.9998	21.942	21.942	21.942	22.968	23.4175	16.5551	20.262	20.262		20.262	20.262	23.5902			31.9595
Cingulate gyrus	Control	C21	16.5551	16.5551		25.9729	25.7877	26.6847	22.0304	23.6942	23.1605							23.6378	22.9727	22.4257	16.5551	22.4619	23.4215	23.3129	23.709	25.69	25.0026	21.7621		22.7595	23.0056	22.5381	22.7035	22.3833	22.3281	22.3281	22.3281	23.3305	23.449	20.914	16.5551	16.5551		16.5551	16.5551	22.3995			30.9719
Cingulate gyrus	Control	C16	22.118	22.118		25.5934	25.9997	25.8987	23.1429	23.4827	23.5112							23.4579	23.217	22.7328	20.4995	22.1468	23.1219	23.3373	23.8177	21.5583	24.9205	16.5551		23.4242	23.2716	22.8601	22.7629	23.0307	22.0405	22.0405	22.0405	23.3828	24.1056	21.7517	20.3908	20.3908		20.3908	20.3908	23.8107			31.0129
Cingulate gyrus	Control	C18	19.3391	19.3391		25.6986	25.8581	25.9364	22.1446	23.288	23.1988							22.9727	22.9461	23.3055	20.6657	22.7435	21.1298	23.4967	23.8035	23.5686	25.0284	21.0178		22.794	22.8724	22.9422	22.7198	22.5233	22.0085	22.0085	22.0085	23.0064	23.9002	16.5551	16.5551	16.5551		16.5551	16.5551	23.3704			30.5178
Cingulate gyrus	Control	C17	16.5551	16.5551		25.8231	25.7692	26.7976	22.4462	23.1968	23.1375							23.2223	22.6419	23.3365	16.5551	22.6464	23.5828	23.2819	23.7557	25.4976	24.7833	16.5551		22.8122	22.6806	22.336	23.0528	22.4813	21.6512	21.6512	21.6512	23.3512	23.3051	21.2685	20.483	20.483		20.483	20.483	22.9032			31.4233
Cingulate gyrus	Control	C7	20.3311	20.3311		25.573	25.8044	25.8244	22.6635	23.6089	23.1506							22.4591	22.8278	22.6092	19.8152	22.2886	23.528	23.8874	23.5996	21.8333	24.8251	16.5551		23.6268	22.57	23.0038	23.0354	23.2681	22.2203	22.2203	22.2203	23.189	24.4087	22.0789	16.5551	16.5551		16.5551	16.5551	24.1777			31.116
Cingulate gyrus	PD-GBA	PG6	16.5551	16.5551		25.3625	25.7445	25.9485	22.5034	22.701	23.5075							23.3275	23.1317	22.2512	20.9094	22.2337	22.8271	23.7903	23.5081	16.5551	24.9084	21.4045		23.619	23.6111	22.8018	23.2301	23.894	22.3276	22.3276	22.3276	23.1687	23.9106	16.5551	19.7642	19.7642		19.7642	19.7642	23.4035			30.6734
Cingulate gyrus	PD-GBA	PG20	20.2301	20.2301		25.7299	25.8065	26.3899	22.558	23.7031	22.7512							23.3624	22.5916	22.8903	20.22	21.8055	23.6906	23.0019	23.4386	24.318	24.9832	22.0347		23.1699	23.2414	22.5467	22.1832	22.8699	22.2662	22.2662	22.2662	22.9931	23.692	22.0502	20.1632	20.1632		20.1632	20.1632	22.9093			31.4509
Cingulate gyrus	PD-GBA	PG5	21.5056	21.5056		25.5986	25.8198	26.2281	21.5714	22.8934	23.0622							23.0909	23.0712	22.1761	20.4101	22.1567	23.0765	23.4628	23.691	23.544	24.8157	21.8922		23.6634	23.1812	22.4848	23.0063	23.3019	22.0364	22.0364	22.0364	22.9048	23.7235	21.3398	16.5551	16.5551		16.5551	16.5551	22.98			31.256
Cingulate gyrus	PD-GBA	PG17	16.5551	16.5551		26.5017	25.6969	27.7856	21.3736	23.6269	16.5551							23.9537	20.4428	23.1795	20.5205	22.5945	16.5551	16.5551	23.132	27.1925	25.2775	16.5551		22.9052	21.9032	16.5551	22.3777	16.5551	22.2951	22.2951	22.2951	20.9824	20.3818	16.5551	20.8349	20.8349		20.8349	20.8349	21.6562			32.9348
Cingulate gyrus	PD-GBA	PG7	20.6744	20.6744		25.6221	25.9123	26.4301	22.1298	22.7368	23.1516							23.1399	23.2079	22.5048	20.8355	22.312	16.5551	23.3653	23.6395	24.396	24.7819	21.6273		23.4753	23.4433	22.5847	22.6657	22.3948	22.0768	22.0768	22.0768	23.3705	23.5483	21.5414	21.7452	21.7452		21.7452	21.7452	23.5954			31.0686
Cingulate gyrus	PD-GBA	PG1	21.5128	21.5128		25.4991	25.8078	25.9146	22.4326	23.2578	23.0626							23.0513	22.641	22.5518	20.8846	22.2855	23.1371	23.4754	23.4237	17.59	24.9554	22.3025		23.1636	23.4639	22.812	22.8559	23.321	21.8283	21.8283	21.8283	23.0443	24.0739	16.5551	19.5341	19.5341		19.5341	19.5341	23.9835			32.251
Cingulate gyrus	PD-GBA	PG12	20.4723	20.4723		25.3776	25.9637	25.928	22.9744	23.6826	23.2196							23.3059	22.7757	22.1984	16.5551	22.1942	22.4487	23.8748	23.8369	21.4964	24.9088	22.1473		22.9551	23.5002	22.2305	23.2135	23.071	21.7441	21.7441	21.7441	23.2111	23.9066	21.7884	20.2759	20.2759		20.2759	20.2759	23.5932			31.2387
Cingulate gyrus	PD-GBA	PG10	16.5551	16.5551		25.5385	25.886	25.7617	22.5455	24.1965	22.8876							23.2098	22.7874	23.2045	16.5551	22.5388	22.9441	23.6549	23.8312	22.2044	24.7963	16.5551		23.7954	23.2032	22.5691	22.0491	23.1061	20.9517	20.9517	20.9517	23.0001	24.0867	21.8915	21.1655	21.1655		21.1655	21.1655	24.4262			31.2642
Cingulate gyrus	PD-GBA	PG21	20.7451	20.7451		25.4315	25.63	25.8836	22.7212	23.412	23.627							22.726	23.0825	23.1612	19.5347	22.4268	23.4447	23.9069	23.6521	19.521	25.0328	16.5551		23.5624	23.2981	22.649	23.3679	23.5785	22.1577	22.1577	22.1577	23.4306	24.0767	21.6702	19.9974	19.9974		19.9974	19.9974	23.2669			30.6156
Cingulate gyrus	PD-GBA	PG16	16.5551	16.5551		25.8725	25.757	26.9802	22.196	23.5767	22.7545							23.4403	22.5479	22.2563	20.5775	22.5334	23.5175	22.5056	23.3789	25.9619	25.11	22.5077		23.4936	22.6429	22.1902	22.7214	21.7441	22.1401	22.1401	22.1401	22.7354	23.278	16.5551	16.5551	16.5551		16.5551	16.5551	22.5514			31.0142
Cingulate gyrus	PD-GBA	PG15	16.5551	16.5551		26.511	25.6788	27.7326	21.5999	24.1825	21.2809							23.5074	16.5551	22.2967	20.3889	22.9057	24.0299	21.3328	23.1773	27.3162	24.9399	16.5551		23.2093	16.5551	22.3712	22.1726	20.5714	23.1582	23.1582	23.1582	21.8937	16.5551	21.6973	21.7117	21.7117		21.7117	21.7117	21.6591			31.5122
Cingulate gyrus	PD-GBA	PG3	16.5551	16.5551		25.9398	25.9727	26.4205	21.9668	23.5769	22.525							23.3788	21.8227	23.2943	20.2699	22.2766	22.5966	23.0424	23.895	25.2087	24.7089	21.0738		23.0954	22.7714	22.0927	22.8405	22.129	22.2388	22.2388	22.2388	22.9331	23.518	16.5551	20.7067	20.7067		20.7067	20.7067	23.9982			30.5488
Cingulate gyrus	PD-GBA	PG2	20.1088	20.1088		25.9733	25.885	27.0361	22.045	23.3605	23.0897							23.5234	22.4838	22.0036	20.7884	22.2853	22.8026	23.3701	23.5763	26.2999	24.9029	16.5551		22.9463	23.3637	22.2061	22.8945	22.4642	21.704	21.704	21.704	22.7856	23.2177	16.5551	21.5914	21.5914		21.5914	21.5914	23.7377			30.5431
Cingulate gyrus	PD-GBA	PG18	19.3916	19.3916		26.101	25.6374	26.9277	22.2561	23.7062	23.0365							23.5839	22.575	22.0448	20.9123	22.1374	23.2968	22.5785	23.6152	23.5913	24.8109	16.5551		23.0826	22.8743	22.7173	22.5026	22.4232	22.3353	22.3353	22.3353	22.8576	23.6759	20.7755	20.1335	20.1335		20.1335	20.1335	22.7972			31.106
Cingulate gyrus	PD-GBA	PG4	21.6998	21.6998		25.6789	25.7421	26.3558	22.4205	23.2863	22.8235							23.2175	22.9976	22.0039	21.0312	22.1087	23.7702	23.2033	23.5963	23.4634	25.1239	22.2087		23.1532	22.9332	22.3718	22.5518	22.8643	22.3445	22.3445	22.3445	23.0494	24.0761	21.828	20.9444	20.9444		20.9444	20.9444	23.2234			30.5368
Cingulate gyrus	PD-GBA	PG13	21.3107	21.3107		26.3355	25.9118	27.4253	22.4432	23.6463	22.8655							23.651	22.0364	22.2557	20.9199	22.7564	23.46	21.6411	23.574	27.6873	25.0963	22.3282		22.9943	22.6344	22.5721	22.6493	21.6215	22.1425	22.1425	22.1425	22.3428	22.278	16.5551	21.2497	21.2497		21.2497	21.2497	22.1556			31.4356
Cingulate gyrus	PD-GBA	PG9	20.8538	20.8538		26.0246	25.741	26.9193	22.6378	23.6063	22.7574							23.3518	22.1935	22.0243	21.0558	22.6535	23.4666	22.8569	23.5736	25.8371	24.9881	22.072		23.003	22.7573	22.1519	22.4665	21.2593	21.5916	21.5916	21.5916	22.7301	22.9645	21.7557	20.8352	20.8352		20.8352	20.8352	22.4129			31.5195
Cingulate gyrus	PD-GBA	PG11	20.3339	20.3339		25.762	25.6496	26.7993	22.4737	23.6328	22.8193							23.2848	22.8868	22.6989	20.5528	22.5647	23.2971	23.3487	23.7484	26.0439	24.957	21.5894		22.8006	22.9097	22.0378	22.805	22.6687	22.271	22.271	22.271	22.9405	23.1497	21.9918	20.2349	20.2349		20.2349	20.2349	22.7127			31.9081
Cingulate gyrus	PD-GBA	PG19	20.8436	20.8436		25.4334	25.8769	26.126	22.8162	23.2044	23.3056							23.0601	22.8876	22.2349	20.1154	22.4243	23.0948	23.6116	23.5844	22.6006	24.824	16.5551		23.6725	23.3112	22.2826	22.7595	23.449	21.8101	21.8101	21.8101	23.1089	24.0311	21.887	20.1076	20.1076		20.1076	20.1076	23.5176			31.2051
Cingulate gyrus	PD-GBA	PG14	21.2329	21.2329		25.7436	25.8049	26.6147	22.4948	23.718	22.7967							23.1986	22.7186	22.5964	21.0067	22.2381	23.263	23.2089	23.6854	24.567	25.0078	16.5551		23.0049	22.9698	22.466	22.2497	22.2599	22.0012	22.0012	22.0012	22.6098	23.4321	21.1128	20.3902	20.3902		20.3902	20.3902	22.3762			32.5185
Cingulate gyrus	IPD	PD5	16.5551	16.5551		25.6829	26.0658	25.9935	22.971	22.5132	23.3915							23.1636	22.7806	23.962	21.0506	22.8347	21.0902	23.5607	23.5814	23.7884	25.1576	19.7395		23.1336	23.3572	22.6772	22.5085	23.5967	21.3799	21.3799	21.3799	23.6595	24.2589	21.3227	20.5639	20.5639		20.5639	20.5639	24.2666			30.5953
Cingulate gyrus	IPD	PD2	16.5551	16.5551		25.5506	25.8957	26.0537	22.4131	23.2897	23.3818							23.0098	23.0692	22.7656	21.62	22.0407	22.4537	23.5539	23.568	21.9205	25.0283	19.9478		23.5821	23.302	22.0512	22.3729	23.4777	21.959	21.959	21.959	23.4865	24.2636	16.5551	16.5551	16.5551		16.5551	16.5551	24.3806			31.6116
Cingulate gyrus	IPD	PD14	16.5551	16.5551		25.4325	26.0843	26.0178	23.0885	24.0307	22.8066							22.7769	22.5736	22.6091	20.5583	21.8654	22.9432	23.4395	23.3225	23.2158	25.2568	20.9422		23.1524	22.9959	22.4788	22.7029	22.8874	22.2033	22.2033	22.2033	23.0377	23.9578	21.7984	16.5551	16.5551		16.5551	16.5551	23.5624			31.7994
Cingulate gyrus	IPD	PD19	16.5551	16.5551		25.4568	25.7635	26.1564	22.8349	23.735	23.2145							23.2716	23.1502	22.428	20.2563	22.3496	23.5457	23.6107	23.4594	23.5387	25.0999	16.5551		23.5717	22.9354	22.7176	22.9212	23.1769	22.4358	22.4358	22.4358	23.378	23.9432	21.5758	20.3643	20.3643		20.3643	20.3643	23.6082			30.8116
Cingulate gyrus	IPD	PD10	20.87	20.87		25.6365	25.6401	26.3274	21.9394	23.5146	22.5562							23.3392	22.7466	23.1569	20.6985	22.7447	22.9604	24.2052	23.7811	25.293	24.8809	21.8538		23.498	23.4556	22.4504	21.9262	23.7016	22.4545	22.4545	22.4545	23.0622	23.6582	21.5647	19.9508	19.9508		19.9508	19.9508	23.5854			31.1201
Cingulate gyrus	IPD	PD21	21.0106	21.0106		25.4509	25.9427	25.8763	22.5154	23.5439	23.1311							21.4455	22.5737	22.4622	19.9379	22.1705	23.8258	24.1574	22.7432	21.9863	25.442	21.8507		23.9094	22.9973	23.0543	22.2125	23.1648	23.1796	23.1796	23.1796	23.2363	24.0397	20.8748	16.5551	16.5551		16.5551	16.5551	23.9665			30.776
Cingulate gyrus	IPD	PD17	19.651	19.651		25.4876	25.7413	25.9532	22.5417	23.6117	23.0778							23.2092	22.6462	22.6072	20.4449	22.1258	23.5824	23.7449	23.3492	16.5551	24.846	21.7187		23.3604	23.2893	22.6424	23.1775	23.4716	22.4467	22.4467	22.4467	22.9896	23.8318	21.6273	20.3468	20.3468		20.3468	20.3468	23.434			30.596
Cingulate gyrus	IPD	PD3	22.5165	22.5165		25.7391	25.9704	26.0781	22.6804	23.2802	22.5077							23.1667	22.8998	23.2015	21.8094	22.7121	21.3536	23.8614	23.8013	22.3039	24.8243	20.5358		23.6007	23.6329	22.167	22.7111	24.2074	22.1309	22.1309	22.1309	23.1617	24.0625	16.5551	20.96	20.96		20.96	20.96	24.0419			31.091
Cingulate gyrus	IPD	PD9	16.5551	16.5551		25.4055	25.8743	25.8873	22.5583	23.0944	23.3193							22.9917	22.9614	22.6928	20.7958	22.1595	23.0612	23.8088	23.8239	22.7054	25.0094	21.6911		23.474	23.7928	22.5251	22.9501	22.871	21.899	21.899	21.899	23.4026	23.8024	22.02	20.3751	20.3751		20.3751	20.3751	23.6149			31.0835
Cingulate gyrus	IPD	PD18	16.5551	16.5551		25.395	25.9171	26.1565	22.6163	23.1661	22.7148							23.5034	23.4022	22.7019	16.5551	22.2534	23.712	22.981	23.5882	22.18	24.9495	22.0253		23.3521	23.4111	22.3595	23.1902	22.9517	21.7204	21.7204	21.7204	22.9891	23.8526	22.6968	20.4693	20.4693		20.4693	20.4693	23.4183			31.2347
Cingulate gyrus	IPD	PD8	20.2722	20.2722		25.5006	25.6813	25.9338	22.0891	22.8456	23.4089							23.3231	23.2381	22.9463	20.8861	22.2804	22.7753	23.919	23.5511	20.5643	24.9924	21.3394		23.8337	23.5078	22.8	23.1015	23.6621	22.0726	22.0726	22.0726	23.517	23.8671	21.2148	20.2315	20.2315		20.2315	20.2315	24.1312			30.7969
Cingulate gyrus	IPD	PD11	20.65	20.65		25.445	25.8941	25.9382	22.4581	23.2631	23.3802							23.2326	23.1045	22.7643	16.5551	22.233	23.0124	24.163	23.627	20.2507	24.8122	16.5551		23.6952	22.8773	22.6478	22.8572	23.6839	22.144	22.144	22.144	23.2513	24.0527	21.6484	20.404	20.404		20.404	20.404	23.6674			30.7879
Cingulate gyrus	IPD	PD13	16.5551	16.5551		25.6951	25.8624	26.3205	22.1427	23.7433	22.0321							23.2239	22.6061	22.6912	20.1805	21.7483	23.6426	23.7017	23.4495	23.4758	24.8857	20.8099		22.8763	23.0861	22.6899	22.9814	22.8064	22.3981	22.3981	22.3981	22.6381	23.6111	21.2705	16.5551	16.5551		16.5551	16.5551	23.0796			31.2858
Cingulate gyrus	IPD	PD16	16.5551	16.5551		26.3656	25.1409	27.6941	16.5551	24.2926	21.5864							23.9741	16.5551	16.5551	20.7899	22.4512	16.5551	16.5551	23.5444	28.0877	25.4749	16.5551		22.9885	16.5551	16.5551	23.1029	16.5551	22.9404	22.9404	22.9404	16.5551	16.5551	16.5551	21.9152	21.9152		21.9152	21.9152	16.5551			31.2394
Cingulate gyrus	IPD	PD20	16.5551	16.5551		25.648	25.9114	26.4607	22.7464	23.2945	22.4676							22.5344	22.0561	22.0722	20.9225	22.3872	25.1003	23.7291	23.3137	24.9478	25.466	22.3943		23.7232	22.2436	23.2062	22.7682	22.9298	23.3153	23.3153	23.3153	23.0845	24.272	16.5551	20.9962	20.9962		20.9962	20.9962	23.9572			28.7627
Cingulate gyrus	IPD	PD15	21.2542	21.2542		25.816	25.9238	26.4703	22.5333	23.0088	22.2758							23.2379	22.7244	22.5936	21.1307	22.4147	23.7206	22.8216	23.5105	23.8249	25.0409	16.5551		23.4411	22.8388	22.1687	22.7535	22.5001	22.0393	22.0393	22.0393	22.8415	23.9979	22.361	20.6129	20.6129		20.6129	20.6129	22.5607			31.7353
Cingulate gyrus	IPD	PD4	22.1974	22.1974		25.8592	25.6085	26.3108	22.5726	22.8699	22.8951							23.3487	22.7722	23.1497	21.1631	22.654	21.6728	23.2179	23.7712	23.4409	24.8184	20.6748		23.7489	23.1919	22.5189	22.3902	23.5423	22.1733	22.1733	22.1733	23.1719	24.1487	22.3996	16.5551	16.5551		16.5551	16.5551	24.1048			30.6807
Cingulate gyrus	IPD	PD12	19.9444	19.9444		25.4958	25.7429	26.1306	22.808	23.3189	23.0065							23.2094	22.8312	22.1974	20.4441	22.2627	23.5243	23.4039	23.6952	20.5077	25.0317	21.2543		23.5375	23.5655	22.8015	22.7407	23.2521	21.7123	21.7123	21.7123	23.2427	23.931	20.692	16.5551	16.5551		16.5551	16.5551	23.548			30.889
Substantia nigra	Control	C5				27.107	27.0148	27.6693	24.5303	25.6547	25.9231							23.2894		24.7539	22.952	22.7733			22.9758	26.4541	26.2425	22.2587		23.003	21.28	21.2063			25.253	25.253	25.253	17.9071	22.5448	17.9071	23.2236	23.2236	23.2236	23.2236	23.2236	22.9108		17.9071	32.4041
Substantia nigra	Control	C6				27.456	26.9726	28.1737	23.5411	25.6727	24.8495							24.0529		23.2462	17.9071	22.6008			23.4744	27.8531	26.5534	22.8805		17.9071	24.647	22.1335			24.008	24.008	24.008	17.9071	17.9071	22.7198	23.6332	23.6332	23.6332	23.6332	23.6332	21.5581		17.9071	33.0228
Substantia nigra	Control	C11				27.1968	27.1082	27.653	24.7002	25.7573	25.4671							24.1294		24.3998	22.5965	22.3311			23.2263	26.8811	26.2759	22.2733		23.5437	23.9014	21.4141			25.6717	25.6717	25.6717	17.9071	22.519	17.9071	23.2909	23.2909	23.2909	23.2909	23.2909	22.2503		17.9071	33.4516
Substantia nigra	Control	C1				26.961	26.9215	27.2636	24.3979	25.7216	26.227							23.6753		24.9895	22.7651	22.4408			23.1716	26.8503	26.4225	22.0263		23.39	17.9071	21.3861			25.5655	25.5655	25.5655	17.9071	22.4475	23.286	22.9482	22.9482	22.9482	22.9482	22.9482	21.9856		17.9071	33.3622
Substantia nigra	Control	C8				27.2377	26.8776	27.4832	24.4922	25.709	25.5165							23.5513		26.2895	22.5461	22.4209			23.5769	27.0984	25.7159	21.759		23.3236	17.9071	17.9071			24.7846	24.7846	24.7846	17.9071	22.3545	23.1065	22.9826	22.9826	22.9826	22.9826	22.9826	22.6222		21.6364	33.6016
Substantia nigra	Control	C14				27.2937	27.1061	27.8551	24.086	25.2631	25.2723							24.0855		25.7772	22.4424	22.3846			23.7983	27.6265	26.0545	22.7799		22.5832	24.7956	22.0772			23.7867	23.7867	23.7867	17.9071	22.3103	23.1095	22.7833	22.7833	22.7833	22.7833	22.7833	17.9071		17.9071	32.6507
Substantia nigra	Control	C9				27.2569	26.9901	27.7135	24.1951	25.4152	24.9016							23.9042		25.341	22.8351	22.7229			23.7775	27.3437	26.1999	22.5919		22.2143	24.1361	21.7682			24.2341	24.2341	24.2341	25.0398	22.2125	23.2654	23.4823	23.4823	23.4823	23.4823	23.4823	22.897		17.9071	33.1191
Substantia nigra	Control	C2				27.344	26.9799	27.9254	24.596	25.6444	26.2282							23.7802		25.1821	22.9463	22.8935			17.9071	27.93	26.3554	22.7947		23.7055	23.3748	17.9071			23.5095	23.5095	23.5095	17.9071	17.9071	23.0646	22.5683	22.5683	22.5683	22.5683	22.5683	17.9071		17.9071	32.8587
Substantia nigra	Control	C20				27.3217	27.2417	27.5424	24.4274	25.6827	26.0044							23.9377		26.2248	22.1953	23.1364			23.7726	26.7566	26.0164	22.9368		22.336	23.3352	22.1562			24.6427	24.6427	24.6427	17.9071	17.9071	22.3876	22.9904	22.9904	22.9904	22.9904	22.9904	22.1163		21.552	32.3995
Substantia nigra	Control	C19				27.3225	27.222	27.7148	23.5805	25.4645	24.929							24.0538		25.5808	17.9071	22.6093			23.4696	26.9973	26.0492	22.944		22.2362	24.2274	21.9591			24.423	24.423	24.423	17.9071	17.9071	22.962	23.223	23.223	23.223	23.223	23.223	23.1846		17.9071	33.0195
Substantia nigra	Control	C21				27.6361	27.0013	28.1613	24.2206	25.3869	23.9519							24.0107		23.583	17.9071	22.8513			17.9071	28.0586	26.3885	22.1898		22.5863	23.3294	21.7376			24.3384	24.3384	24.3384	17.9071	17.9071	17.9071	23.7497	23.7497	23.7497	23.7497	23.7497	22.4913		22.0701	33.7618
Substantia nigra	Control	C16				27.2822	26.9387	27.5486	24.3169	25.3406	26.1							23.5293		24.4942	22.777	22.4654			23.6189	27.7408	26.3373	22.7062		23.3442	17.9071	21.6059			22.6284	22.6284	22.6284	17.9071	17.9071	17.9071	23.0956	23.0956	23.0956	23.0956	23.0956	22.4837		17.9071	33.3874
Substantia nigra	Control	C13				27.1664	26.7516	27.5201	24.3354	25.4443	25.6206							23.9726		26.1603	22.4311	22.2949			23.8278	26.7171	25.9055	22.657		22.8099	24.5843	22.6067			24.1009	24.1009	24.1009	25.4491	17.9071	22.9036	22.7127	22.7127	22.7127	22.7127	22.7127	23.0874		17.9071	32.9022
Substantia nigra	Control	C15				27.3766	26.5414	27.7566	24.1006	25.6383	25.7867							24.0115		23.826	22.6674	22.5094			24.1746	27.8601	26.1273	22.3715		23.2016	17.9071	21.9999			23.5024	23.5024	23.5024	24.2244	17.9071	23.1501	23.4224	23.4224	23.4224	23.4224	23.4224	17.9071		17.9071	33.1442
Substantia nigra	Control	C18				27.3691	26.8701	27.5877	23.1042	25.1788	22.8437							24.4028		25.8069	17.9071	23.0435			23.7784	27.9765	26.285	23.1333		21.6848	23.2691	22.3559			23.6129	23.6129	23.6129	25.2453	17.9071	22.8651	23.6218	23.6218	23.6218	23.6218	23.6218	22.1059		21.749	33.6955
Substantia nigra	Control	C17				27.2164	27.0108	27.4176	24.2495	25.6697	25.773							23.42		26.7828	17.9071	22.4085			23.2768	26.1955	25.8373	22.9935		23.5649	23.6275	21.871			23.9672	23.9672	23.9672	17.9071	22.3387	22.1569	23.8135	23.8135	23.8135	23.8135	23.8135	22.2576		17.9071	32.9195
Substantia nigra	Control	C7				27.2869	26.9627	27.8648	24.1214	25.5852	25.9873							24.0884		24.063	21.9407	22.9256			23.8528	26.9109	26.2252	22.168		22.987	24.7069	22.1469			23.9074	23.9074	23.9074	17.9071	17.9071	22.6319	22.6626	22.6626	22.6626	22.6626	22.6626	22.2565		17.9071	33.4006
Substantia nigra	Control	C3				26.956	27.0474	27.2367	24.569	25.8314	26.3474							23.4898		25.0454	22.69	22.6884			23.558	26.4033	26.1955	21.8412		23.5199	23.0095	21.9535			24.6097	24.6097	24.6097	17.9071	22.1778	17.9071	22.8218	22.8218	22.8218	22.8218	22.8218	17.9071		17.9071	32.4564
Substantia nigra	Control	C10				27.5826	27.2652	27.9691	24.4071	25.5388	25.5239							24.1813		25.467	22.9688	23.3442			23.8973	27.5641	26.3516	23.3058		23.2389	23.8435	17.9071			23.3577	23.3577	23.3577	17.9071	17.9071	17.9071	23.7921	23.7921	23.7921	23.7921	23.7921	21.9207		17.9071	33.2939
Substantia nigra	Control	C12				27.7453	27.3133	28.5561	23.6051	25.7263	24.6412							23.8566		24.7368	22.5766	23.3843			23.0175	28.7357	26.6791	23.1512		22.9681	23.3919	17.9071			23.9653	23.9653	23.9653	17.9071	17.9071	21.8155	23.284	23.284	23.284	23.284	23.284	17.9071		17.9071	32.4327
Substantia nigra	PD-GBA	PG8				27.3995	26.879	27.7163	24.5441	25.4027	25.6542							23.834		24.2097	22.9389	23.1141			23.8771	27.6452	25.9693	21.5859		22.8983	23.6126	21.513			23.1443	23.1443	23.1443	17.9071	17.9071	22.8253	23.7716	23.7716	23.7716	23.7716	23.7716	17.9071		22.6555	31.8826
Substantia nigra	PD-GBA	PG20				27.4545	26.9805	28.2058	24.211	25.6281	25.6773							23.7984		23.5404	17.9071	22.6883			23.7316	28.0619	26.3895	22.4685		23.3712	23.0396	19.1995			22.9226	22.9226	22.9226	17.9071	17.9071	23.227	23.2879	23.2879	23.2879	23.2879	23.2879	17.9071		21.4802	33.0609
Substantia nigra	PD-GBA	PG5				27.6883	27.0103	28.3283	22.8032	25.5932	25.245							24.225		25.7468	22.5237	23.128			17.9071	28.6571	26.6529	22.9216		17.9071	17.9071	17.9071			23.1183	23.1183	23.1183	17.9071	17.9071	17.9071	23.4656	23.4656	23.4656	23.4656	23.4656	17.9071		17.9071	33.0054
Substantia nigra	PD-GBA	PG17				27.1129	26.984	27.7201	24.5006	25.131	25.906							23.5014		25.1758	22.6685	23.0957			23.5512	26.8356	26.0044	21.6019		23.827	24.7059	20.6256			23.0827	23.0827	23.0827	17.9071	17.9071	23.1275	22.9453	22.9453	22.9453	22.9453	22.9453	23.0115		17.9071	34.2438
Substantia nigra	PD-GBA	PG7				27.3523	27.0381	27.8999	24.3488	25.4152	25.2771							23.7199		24.1926	22.6356	23.0835			23.495	27.817	26.1667	23.1423		23.6134	24.1911	17.9071			22.9718	22.9718	22.9718	17.9071	17.9071	23.0337	23.125	23.125	23.125	23.125	23.125	21.9853		22.1253	32.6925
Substantia nigra	PD-GBA	PG1				27.3346	27.0157	27.6511	24.5295	25.2959	25.422							23.068		23.2992	22.6971	23.3396			23.9286	26.8143	26.1414	21.9968		22.7811	24.0728	17.9071			22.2763	22.2763	22.2763	17.9071	22.3316	22.9533	22.8604	22.8604	22.8604	22.8604	22.8604	22.4531		17.9071	34.2503
Substantia nigra	PD-GBA	PG12				27.0432	26.9036	27.5354	24.2656	25.7143	26.2487							23.0107		23.5648	22.48	23.7647			23.3539	27.4828	26.2378	22.2037		23.9593	23.8238	17.9071			22.4577	22.4577	22.4577	17.9071	22.0446	23.239	23.0667	23.0667	23.0667	23.0667	23.0667	17.9071		17.9071	33.4497
Substantia nigra	PD-GBA	PG10				27.2578	26.9936	27.7281	23.7343	25.2597	24.309							24.0687		24.9969	22.9497	22.3565			23.8064	27.1212	26.2089	21.9116		22.7368	25.0293	22.1942			22.9621	22.9621	22.9621	17.9071	22.001	17.9071	22.8013	22.8013	22.8013	22.8013	22.8013	22.7227		17.9071	32.4339
Substantia nigra	PD-GBA	PG21				27.3564	26.9695	28.1978	23.4037	25.2274	25.166							24.1356		24.0093	17.9071	22.6838			23.2808	28.6878	25.954	22.6297		23.1701	22.7446	22.095			22.6505	22.6505	22.6505	17.9071	17.9071	23.1214	23.2578	23.2578	23.2578	23.2578	23.2578	17.9071		22.1908	33.1624
Substantia nigra	PD-GBA	PG16				27.3329	26.967	27.9776	24.0407	25.3181	25.7122							23.7876		24.7948	22.8042	22.5732			24.1317	28.175	26.4381	22.6971		23.4676	17.9071	22.0512			22.7657	22.7657	22.7657	25.1734	17.9071	17.9071	23.2644	23.2644	23.2644	23.2644	23.2644	22.7613		17.9071	32.6358
Substantia nigra	PD-GBA	PG15				27.2319	26.9361	27.5301	24.3474	25.5992	25.9818							23.4308		26.1747	22.9868	22.9204			23.8655	26.9711	26.1798	22.0568		23.4686	23.6918	17.9071			23.8962	23.8962	23.8962	25.4197	17.9071	17.9071	23.1383	23.1383	23.1383	23.1383	23.1383	22.8074		17.9071	31.9175
Substantia nigra	PD-GBA	PG3				27.4199	27.0075	28.3614	23.1135	25.2928	25.1556							23.8084		23.7972	22.5378	23.1985			17.9071	28.6626	26.3604	22.2914		22.6663	17.9071	17.9071			23.407	23.407	23.407	26.0784	22.4903	17.9071	23.6049	23.6049	23.6049	23.6049	23.6049	22.2631		17.9071	32.6913
Substantia nigra	PD-GBA	PG2				27.66	26.9926	28.2593	22.9823	25.5484	25.1627							24.0482		17.9071	22.5842	23.1064			23.6252	28.599	26.4982	23.1233		22.6836	17.9071	17.9071			22.6355	22.6355	22.6355	25.2502	22.358	17.9071	23.7289	23.7289	23.7289	23.7289	23.7289	17.9071		17.9071	33.0131
Substantia nigra	PD-GBA	PG18				27.1741	26.9669	27.6465	24.4848	25.6933	26.6964							23.4314		23.6012	22.8464	22.7325			23.6825	25.8229	26.152	17.9071		24.4065	17.9071	17.9071			22.1822	22.1822	22.1822	17.9071	17.9071	22.5256	23.2157	23.2157	23.2157	23.2157	23.2157	17.9071		17.9071	32.9541
Substantia nigra	PD-GBA	PG4				27.0905	27.2679	27.5936	23.884	25.1618	24.7133							23.6333		23.744	22.9759	22.4736			24.4378	26.4204	26.1626	17.9071		22.7879	24.4824	22.4707			23.4314	23.4314	23.4314	26.4781	22.5648	23.0152	22.9751	22.9751	22.9751	22.9751	22.9751	23.0451		17.9071	32.2518
Substantia nigra	PD-GBA	PG13				27.1595	27.0091	27.769	24.7939	25.2782	26.036							22.6655		24.4105	23.1342	23.8881			23.1623	27.5957	26.491	22.1991		23.1099	23.8203	17.9071			21.9739	21.9739	21.9739	24.7969	17.9071	17.9071	22.9704	22.9704	22.9704	22.9704	22.9704	17.9071		22.9679	33.5973
Substantia nigra	PD-GBA	PG9				27.5685	27.0761	28.1649	24.7459	25.4676	25.5218							23.8197		23.7238	22.6345	23.0054			23.4207	28.0613	26.4151	22.5647		23.524	17.9071	17.9071			22.5203	22.5203	22.5203	17.9071	17.9071	17.9071	22.906	22.906	22.906	22.906	22.906	17.9071		17.9071	32.8365
Substantia nigra	PD-GBA	PG11				27.1886	26.9914	27.8964	24.1158	25.5744	25.7515							23.7574		24.3824	23.0098	23.8854			23.6795	27.7037	26.2673	21.9741		23.3986	23.7386	17.9071			23.269	23.269	23.269	17.9071	17.9071	21.9491	23.2394	23.2394	23.2394	23.2394	23.2394	22.0958		22.4825	33.7709
Substantia nigra	PD-GBA	PG19				27.2006	27.0278	27.3921	24.7719	25.64	25.8651							23.425		24.8711	22.3366	22.8622			23.6269	27.0364	25.9458	17.9071		23.2728	17.9071	22.1986			23.7926	23.7926	23.7926	25.8088	17.9071	22.9646	22.4677	22.4677	22.4677	22.4677	22.4677	22.4323		22.1942	32.5835
Substantia nigra	PD-GBA	PG14				27.1117	26.8123	27.391	24.8028	25.1779	25.4261							23.2842		24.2463	22.8878	22.9876			23.9462	26.2181	25.8986	21.7007		22.9268	24.3852	17.9071			22.3047	22.3047	22.3047	25.3774	17.9071	17.9071	23.0124	23.0124	23.0124	23.0124	23.0124	22.3101		17.9071	33.3557
Substantia nigra	IPD	PD6				27.4776	27.0269	28.0712	23.136	25.4962	25.1122							24.0702		22.5976	22.6396	23.1752			24.0913	27.5808	26.431	23.1016		23.0232	17.9071	17.9071			23.2277	23.2277	23.2277	17.9071	17.9071	17.9071	23.784	23.784	23.784	23.784	23.784	21.999		22.7598	33.1174
Substantia nigra	IPD	PD5				27.42	26.9079	28.0962	23.7225	25.3759	25.7679							23.6305		25.1881	22.8307	23.1134			23.6486	28.4132	26.4125	22.38		23.2869	17.9071	22.1407			23.3218	23.3218	23.3218	17.9071	17.9071	17.9071	23.0048	23.0048	23.0048	23.0048	23.0048	17.9071		17.9071	32.4285
Substantia nigra	IPD	PD2				27.3583	26.7641	28.2244	23.3574	25.6241	25.282							23.8989		24.0381	22.1379	23.8205			17.9071	28.4428	26.5008	22.7539		23.5785	23.5136	17.9071			22.8325	22.8325	22.8325	25.5333	17.9071	23.0069	23.3106	23.3106	23.3106	23.3106	23.3106	23.0087		17.9071	33.1596
Substantia nigra	IPD	PD14				27.573	27.2584	28.433	23.0172	25.5608	24.8846							24.1305		22.7864	22.3451	22.3189			23.2574	29.3232	26.5292	22.8008		23.0461	17.9071	19.6896			22.9295	22.9295	22.9295	17.9071	17.9071	22.8166	23.5735	23.5735	23.5735	23.5735	23.5735	17.9071		17.9071	33.2818
Substantia nigra	IPD	PD10				27.208	26.7146	27.4927	24.8684	25.6619	25.7045							23.042		25.0047	22.3945	22.915			23.7329	27.2666	26.1493	21.8718		23.6655	24.0228	22.0279			21.9033	21.9033	21.9033	17.9071	17.9071	22.4743	22.8169	22.8169	22.8169	22.8169	22.8169	22.0228		17.9071	32.7044
Substantia nigra	IPD	PD21				27.3536	27.0906	27.9431	23.7193	25.2694	25.4986							23.8408		24.3077	17.9071	23.4126			17.9071	27.3171	25.9482	22.5527		22.4485	24.1496	17.9071			23.258	23.258	23.258	25.7235	17.9071	17.9071	23.2458	23.2458	23.2458	23.2458	23.2458	22.9305		22.1773	34.2683
Substantia nigra	IPD	PD17				27.1362	26.7137	27.6536	24.265	25.3675	25.6238							23.9148		25.076	22.8522	22.4063			24.0372	26.1935	26.0585	22.4104		23.2074	24.3218	22.0374			23.874	23.874	23.874	17.9071	21.7754	23.0455	23.6048	23.6048	23.6048	23.6048	23.6048	17.9071		22.3205	32.3528
Substantia nigra	IPD	PD3				27.3069	26.9951	27.8201	23.898	25.6859	25.2386							23.7683		24.0917	22.3806	22.9533			23.3462	26.1916	26.0727	22.2118		22.6999	24.5175	21.4833			22.8717	22.8717	22.8717	17.9071	17.9071	17.9071	23.0658	23.0658	23.0658	23.0658	23.0658	21.9312		17.9071	33.2604
Substantia nigra	IPD	PD9				27.3024	26.8894	27.8524	23.9598	25.5746	24.914							23.5851		24.2423	22.8449	23.6328			23.5763	27.5577	26.1517	22.4261		22.441	23.8675	17.9071			23.7063	23.7063	23.7063	17.9071	22.9193	22.5948	23.0355	23.0355	23.0355	23.0355	23.0355	21.8841		21.7002	34.3252
Substantia nigra	IPD	PD18				27.4418	27.1088	28.1695	23.5367	25.6308	20.9125							24.1205		23.6916	17.9071	23.7201			17.9071	27.5522	26.579	22.8791		22.9095	17.9071	17.9071			22.0431	22.0431	22.0431	17.9071	17.9071	17.9071	23.0233	23.0233	23.0233	23.0233	23.0233	17.9071		17.9071	34.4978
Substantia nigra	IPD	PD7				27.2695	26.9629	28.2145	24.2654	25.4221	24.6737							24.1948		24.9637	22.7318	22.5493			24.1166	27.5232	26.3036	22.9145		22.2497	24.6463	22.2082			23.5554	23.5554	23.5554	17.9071	22.263	23.1177	23.8373	23.8373	23.8373	23.8373	23.8373	17.9071		17.9071	33.3404
Substantia nigra	IPD	PD8				27.3034	26.7077	27.948	24.4975	25.1227	24.9515							23.992		23.6492	23.0122	23.0938			17.9071	27.7902	26.5531	22.7644		23.5579	17.9071	17.9071			23.0639	23.0639	23.0639	25.922	17.9071	23.0412	23.0303	23.0303	23.0303	23.0303	23.0303	22.063		17.9071	32.8545
Substantia nigra	IPD	PD11				27.6084	26.9845	28.4367	23.4453	25.3967	25.1115							24.2795		23.8693	22.8422	22.3496			23.6339	28.4447	26.575	22.5809		22.3527	17.9071	17.9071			22.3896	22.3896	22.3896	17.9071	17.9071	17.9071	23.3228	23.3228	23.3228	23.3228	23.3228	17.9071		17.9071	33.0033
Substantia nigra	IPD	PD13				27.2348	26.8276	27.5051	24.5849	25.733	26.5016							23.3481		24.3042	22.6865	22.974			23.5735	26.7729	26.3164	21.897		23.706	23.515	17.9071			22.2182	22.2182	22.2182	17.9071	17.9071	17.9071	23.2825	23.2825	23.2825	23.2825	23.2825	17.9071		17.9071	33.1334
Substantia nigra	IPD	PD16				27.2397	26.8927	27.6057	24.8907	25.4537	25.8154							23.7222		23.9258	22.7813	23			23.4303	27.4108	26.2908	22.3754		23.4512	23.5026	17.9071			23.8058	23.8058	23.8058	17.9071	22.3856	23.2392	23.1138	23.1138	23.1138	23.1138	23.1138	22.3866		22.1353	32.9124
Substantia nigra	IPD	PD1				27.3639	26.6765	28.1468	23.931	25.4097	24.11							23.5162		24.5772	22.5256	23.4192			23.7046	27.1906	26.4561	22.606		22.049	17.9071	17.9071			22.5617	22.5617	22.5617	25.4296	17.9071	17.9071	23.2545	23.2545	23.2545	23.2545	23.2545	17.9071		17.9071	34.1586
Substantia nigra	IPD	PD20				27.5174	27.0995	28.4095	23.5445	25.5161	25.7306							23.9083		23.858	22.6472	23.1282			23.8532	28.281	26.2484	22.3498		23.0014	23.1258	17.9071			23.1611	23.1611	23.1611	17.9071	17.9071	23.8714	23.4223	23.4223	23.4223	23.4223	23.4223	17.9071		23.2086	31.0322
Substantia nigra	IPD	PD15				27.0503	26.6077	27.207	24.9834	25.6332	26.3093							23.0641		24.9444	22.6378	22.727			23.7261	26.6041	26.3768	22.2508		23.8358	23.4414	17.9071			22.0296	22.0296	22.0296	17.9071	22.2748	17.9071	22.4807	22.4807	22.4807	22.4807	22.4807	17.9071		22.7638	32.3826
Substantia nigra	IPD	PD4				27.3371	26.8419	27.3946	24.8386	25.8213	26.487							22.5339		24.3462	22.7741	22.8732			23.1861	25.5455	26.4281	22.6258		23.9939	17.9071	21.9212			22.7473	22.7473	22.7473	17.9071	22.627	17.9071	22.9905	22.9905	22.9905	22.9905	22.9905	17.9071		22.4064	33.4208
Substantia nigra	IPD	PD12				27.3584	26.5275	27.6396	24.084	25.5349	25.408							22.8738		23.3276	22.5621	22.5444			24.1531	26.4353	26.3517	22.2347		23.4951	23.1276	17.9071			22.7372	22.7372	22.7372	17.9071	21.9236	17.9071	22.9196	22.9196	22.9196	22.9196	22.9196	22.3628		17.9071	32.9272
[truncated: 5,000 more columns]
