# Supplementary material for: Large-scale proteomics analysis of five brain regions from Parkinson’s disease patients with a GBA1 mutation
Source: NPJ Parkinsons Dis. 2024 Feb 8;10:33. doi: 10.1038/s41531-024-00645-x (PMC10853186; doi:10.1038/s41531-024-00645-x)
Supplement: Supplementary file 5 — Supplementary Data 4 [file 41531_2024_645_MOESM5_ESM.xlsx]

## Sheet: Log scale (A.U)
BrainRegion	Sample ID	Group	SPTLC2	APOA2	APOC1	GBA	TH	COX6C	TIMP2	SMPD1	SNCA	RGS6	LPCAT2	RHOT2	RHOT1	PLIN4	ADI1	MAP1LC3B	CERS4	GPNMB	MMP14	TFEB
Cingulate gyrus	C5	Control	21.4593	22.8767	23.4277	23.2843	18.597	29.9134	21.2775	23.2717	29.237	24.3186	23.2584	22.4355	25.9926	25.0274	21.8617	30.7187	22.0911	25.0569	23.2298	19.3814
Cingulate gyrus	C11	Control	18.7284	28.4182	25.8807	24.0035	13	31.331	22.3737	22.0321	31.1132	25.4816	22.3641	23.4017	27.064	20.2692	21.7095	30.711	20.9498	25.5754	24.4305	13
Cingulate gyrus	C4	Control	21.3829	23.7163	21.1683	24.627	13	31.6784	22.442	23.0591	31.4179	26.0037	22.9727	24.4511	27.4462	23.429	21.0999	31.2987	21.5609	24.3348	24.912	19.0873
Cingulate gyrus	C8	Control	20.8483	24.201	23.7993	24.3334	19.1395	31.5341	23.0007	23.2383	31.1095	25.8384	22.3103	24.5042	27.4412	24.2882	21.6956	31.0519	22.326	24.4405	24.4061	17.2565
Cingulate gyrus	C14	Control	19.8014	23.9908	21.932	24.1658	13	29.5934	22.4768	23.1605	30.4077	25.4095	23.2243	24.0198	26.8971	24.9937	22.2755	30.9813	21.459	25.4552	24.1199	13
Cingulate gyrus	C9	Control	19.4162	25.1694	25.2711	24.2887	13	30.852	22.5952	22.726	30.221	25.0936	23.7716	22.8388	26.8683	23.7169	22.2998	30.3826	21.5602	26.3681	25.0696	13
Cingulate gyrus	C2	Control	21.6292	24.8407	23.7844	24.5842	13	31.8417	21.9144	23.0115	30.4029	26.2569	21.8675	24.3712	27.487	24.6994	23.0307	30.8906	21.4523	23.9466	24.6315	13
Cingulate gyrus	C20	Control	21.3875	19.2769	14.585	24.9161	13	31.309	23.6204	23.3474	31.6344	26.6589	22.2956	24.5782	27.2134	23.7908	22.577	30.557	23.2485	25.1851	24.9423	18.5266
Cingulate gyrus	C19	Control	21.308	26.3729	25.4503	24.7933	18.094	30.9881	22.3693	22.8949	31.6317	26.3925	22.5078	24.1251	27.1094	23.7437	22.1072	29.9555	22.3274	25.7376	23.8267	17.7415
Cingulate gyrus	C21	Control	22.3505	23.9455	23.6858	24.905	13	30.1007	23.5737	24.0719	31.4843	26.0485	22.6972	23.9277	26.74	24.3575	21.7019	30.6971	23.6093	25.5225	24.431	19.2588
Cingulate gyrus	C16	Control	21.5943	25.0506	23.2104	24.5366	13	31.4351	23.3922	23.1553	32.0804	26.5198	22.5003	24.3544	27.0903	23.8345	20.9471	30.4367	22.883	26.0002	24.7406	13
Cingulate gyrus	C18	Control	21.8394	23.6168	23.9241	24.8676	19.4671	31.3552	22.8655	23.7263	31.7407	26.4406	22.2868	24.3981	27.3393	22.2321	21.9686	30.6355	23.657	23.5229	24.6029	18.5077
Cingulate gyrus	C17	Control	22.1718	23.4731	23.6927	24.3712	19.5142	30.728	22.7176	23.5873	31.3835	25.68	23.0987	24.1	26.8581	24.122	21.7079	30.5994	23.6243	24.955	24.52	19.5203
Cingulate gyrus	C7	Control	20.9808	24.6959	23.4234	24.5087	13	31.4453	23.5433	23.2394	30.9884	25.8464	23.3952	24.981	27.5067	22.8742	22.5018	30.6283	21.5101	25.3972	24.8187	13
Cingulate gyrus	PG6	PD-GBA	21.3529	25.5331	23.1006	24.5963	13	31.1756	23.3507	23.1254	31.9521	26.1771	22.431	23.8664	27.2029	22.7771	20.6088	30.4149	23.2436	24.407	24.9256	17.9039
Cingulate gyrus	PG20	PD-GBA	22.4123	22.9431	21.3508	24.1311	13	28.394	23.2294	23.699	31.0451	26.2423	23.0149	23.7151	26.9298	24.3219	21.3771	30.2906	23.4635	24.2357	24.5135	19.2685
Cingulate gyrus	PG5	PD-GBA	22.3463	25.1701	23.0928	24.3269	13	30.9954	22.9314	23.4489	31.9155	25.9175	22.9156	23.6932	26.8246	23.5363	20.7752	30.2102	23.231	25.8314	24.7694	18.7217
Cingulate gyrus	PG17	PD-GBA	22.7424	26.5322	24.1736	23.8268	13	29.2577	21.596	23.6741	29.6956	24.4774	23.7761	22.6051	25.8678	24.0053	20.4665	30.3969	23.6165	24.8936	23.2974	20.9471
Cingulate gyrus	PG7	PD-GBA	21.8652	26.8491	24.4594	24.1579	13	31.0872	22.2454	23.7338	31.8359	26.0891	22.2631	24.0217	26.9358	24.1535	21.7024	30.5846	23.5391	24.772	24.4586	19.1389
Cingulate gyrus	PG1	PD-GBA	21.1949	26.5718	23.8964	23.9198	13	31.1644	22.7224	23.1043	32.1113	26.2501	21.8624	23.3583	27.3736	23.1234	20.0748	30.4216	23.5294	23.7612	24.7666	13
Cingulate gyrus	PG12	PD-GBA	21.8986	23.643	19.2397	24.7573	13	28.7531	23.6055	23.323	31.8611	26.4579	22.8325	24.452	27.3113	22.6324	21.9644	30.5576	23.8052	26.1708	24.2675	13
Cingulate gyrus	PG10	PD-GBA	22.3332	26.158	24.2006	24.2951	13	31.3179	22.8815	23.3276	31.7717	26.6098	23.3463	24.8469	27.4915	23.6858	21.3424	30.4608	23.8775	25.1994	24.4093	18.6321
Cingulate gyrus	PG21	PD-GBA	21.468	23.2675	21.3061	24.938	13	29.4975	23.7155	23.0072	32.2007	25.9781	22.5485	24.4072	27.4409	23.0335	22.9023	30.7239	23.8319	26.0483	25.0519	13
Cingulate gyrus	PG16	PD-GBA	22.0871	25.2156	23.3806	24.6548	13	30.7991	21.7885	24.2186	31.2919	25.5398	23.4259	24.087	26.8218	24.2044	22.2012	30.6233	23.9412	25.5626	24.3859	19.7544
Cingulate gyrus	PG15	PD-GBA	22.3973	21.0667	21.9853	23.9979	13	28.9937	21.7057	24.2474	29.7745	24.3575	23.9291	22.9061	25.7783	24.3312	22.0132	30.3642	23.9553	27.0798	23.6072	20.4047
Cingulate gyrus	PG3	PD-GBA	22.5652	24.5087	22.3368	24.176	19.3805	29.4104	23.0603	23.7711	31.2546	25.8253	23.0517	24.8076	27.4218	24.5326	21.8229	30.5542	24.081	24.2721	24.2786	19.3762
Cingulate gyrus	PG2	PD-GBA	22.7507	14.585	16.4299	23.9051	13	29.9704	22.9636	23.9199	31.3791	25.5895	23.3634	23.9251	26.4402	24.5721	21.8953	30.2723	22.4247	25.2933	24.426	19.2703
Cingulate gyrus	PG18	PD-GBA	22.9512	22.2413	18.9462	24.2291	13	27.7515	23.4417	23.8881	31.383	25.8735	23.1941	23.2934	26.5908	22.2802	20.7471	30.3407	23.7822	24.1619	24.5838	18.7731
Cingulate gyrus	PG4	PD-GBA	21.814	22.3952	21.1899	23.4659	13	30.4596	23.2952	23.5454	31.5707	25.8679	22.5628	23.5343	26.923	24.0974	20.3062	30.3962	23.3633	24.8889	24.7153	13
Cingulate gyrus	PG13	PD-GBA	22.863	24.9832	24.3414	24.2717	13	29.8294	22.3332	24.0758	30.4641	25.5176	22.8878	23.3688	26.0614	25.1589	21.8805	30.1431	23.7341	26.3458	23.4133	20.2198
Cingulate gyrus	PG9	PD-GBA	22.4965	25.0585	23.5763	23.7599	13	30.3198	21.7056	23.9201	31.1379	25.6585	22.9548	23.4343	26.1297	23.73	20.0895	30.2301	23.5797	23.4678	23.8959	19.295
Cingulate gyrus	PG11	PD-GBA	22.7718	24.8455	23.9843	24.328	13	30.7956	22.7331	23.6604	31.5521	25.9289	22.4559	23.6804	26.7232	24.2069	21.475	30.3227	23.6619	25.3331	24.1819	19.1116
Cingulate gyrus	PG19	PD-GBA	21.6194	25.895	24.0682	24.5294	18.4444	31.2355	23.443	23.3952	31.867	26.2502	22.9463	24.6282	27.3966	24.0209	22.3042	30.6588	23.6015	26.1625	25.0163	18.8919
Cingulate gyrus	PG14	PD-GBA	22.5628	27.0284	25.2519	24.3503	13	30.8139	23.1662	23.6745	31.4255	25.8083	23.0062	23.6724	27.0034	24.2136	21.2888	30.6027	23.8691	25.3832	24.5308	19.7331
Cingulate gyrus	PD5	IPD	21.9635	24.5533	23.2442	24.8495	13	31.1729	23.0862	23.54	31.74	26.2847	22.2463	24.0897	27.4327	24.3624	21.5118	30.559	23.8178	25.881	24.465	13
Cingulate gyrus	PD2	IPD	20.9877	25.9712	22.8356	24.486	17.4137	28.866	23.1362	23.242	32.0071	26.0011	21.6265	24.3459	27.0615	24.13	21.8994	30.507	23.4003	24.6063	24.6318	17.4781
Cingulate gyrus	PD14	IPD	21.809	25.4422	23.3797	24.8102	13	29.2921	23.0903	22.9456	31.8407	26.5293	22.1058	24.9577	27.4033	24.4468	22.5289	30.4145	23.6866	26.0759	24.6471	13
Cingulate gyrus	PD19	IPD	21.5293	23.6235	21.4313	25.2627	13	28.6489	23.3742	23.5321	31.8725	26.4104	21.9633	24.2031	27.1452	24.6596	21.9332	30.3955	23.6791	23.4258	24.6774	13
Cingulate gyrus	PD10	IPD	21.7599	19.5666	21.3097	24.7803	13	30.4659	22.918	22.9969	31.6162	25.9945	23.0438	23.6306	26.8001	23.0179	21.1707	30.0433	23.0238	27.1175	24.0952	19.1683
Cingulate gyrus	PD21	IPD	20.8754	24.2364	19.9166	24.9601	13	29.2665	23.7755	23.1265	31.5787	25.7313	22.9979	24.6713	27.513	24.7624	20.4843	30.9591	21.2057	25.5436	25.1648	13
Cingulate gyrus	PD17	IPD	21.2284	23.1604	19.5283	25.369	13	29.7262	23.4237	23.6628	31.9977	26.237	22.4189	24.4474	27.2335	22.8703	22.3824	30.4404	23.4055	23.375	25.007	13
Cingulate gyrus	PD3	IPD	21.5395	25.748	22.5174	24.5089	13	31.3382	22.5084	23.3259	31.9872	25.9444	22.1553	22.6858	27.3529	23.186	20.5295	30.6618	23.4788	25.9827	24.6532	13
Cingulate gyrus	PD9	IPD	22.2256	25.0348	23.5891	24.9511	13	31.1089	22.7022	23.1362	31.6958	26.5879	21.9018	24.3935	27.2315	23.9801	21.6835	30.4265	23.2856	25.6333	24.3748	13
Cingulate gyrus	PD18	IPD	21.521	24.7309	22.8406	24.5416	13	31.3755	22.108	23.266	31.9112	26.4161	22.3948	24.2535	27.1972	23.4675	20.2217	30.5379	23.5734	25.2879	24.3822	13
Cingulate gyrus	PD8	IPD	21.5511	24.3899	22.6793	24.7529	13	31.3433	23.2611	23.0754	32.1299	25.8633	22.2385	23.3277	27.6	23.5321	21.064	30.7423	23.6478	24.1193	24.6157	13
Cingulate gyrus	PD11	IPD	21.476	22.1308	23.6202	24.8673	17.6204	31.328	23.1014	23.4914	32.329	26.3452	22.0356	23.5541	27.3808	23.6996	21.2945	30.7438	23.7186	26.4603	25.1144	13
Cingulate gyrus	PD13	IPD	22.0692	21.453	14.585	24.7573	18.4883	28.0654	23.15	23.4776	31.7462	25.9416	22.9874	24.0376	27.3472	24.2726	20.4894	30.6035	23.9716	25.4489	24.6885	13
Cingulate gyrus	PD16	IPD	22.6688	24.1805	22.7861	24.0008	13	28.6359	20.9316	24.0115	28.8706	24.4119	24.0426	22.673	25.17	23.739	20.7653	29.8798	23.7068	23.3324	23.3482	20.3917
Cingulate gyrus	PD15	IPD	22.2546	24.4479	24.4711	24.8624	13	31.0946	22.4115	23.5144	31.3903	25.97	23.1592	23.5913	26.8696	24.1245	21.5909	30.6911	23.5242	25.7721	24.7727	19.333
Cingulate gyrus	PD4	IPD	21.5778	24.0663	21.9993	24.5578	13	31.3845	23.0695	23.239	31.9015	25.2974	22.8706	23.2107	27.3018	24.3745	20.4661	30.905	23.8637	24.636	24.7241	13
Cingulate gyrus	PD12	IPD	21.7655	22.473	23.0924	24.5847	13	31.1014	23.2767	23.1743	32.1991	26.1177	22.4137	24.0164	27.2837	23.4656	21.1151	30.6519	23.6285	24.5122	24.9994	18.345
Substantia nigra	PD6	IPD	21.0402	22.6434	24.4472	23.5661	23.4234	28.4961	20.639	22.3451	28.4231	22.3434	22.5563	22.9251	26.0136	23.751	21.1404	29.9294	22.5496	24.7218		19.3794
Substantia nigra	PD14	IPD	21.4546	22.1664	21.6778	23.7215	20.7036	26.901	20.0793	22.0253	27.7695	22.1209	23.5838	23.1601	25.5239	22.1692	21.8932	29.7801	22.2938	26.2292		19.2956
Substantia nigra	PD16	IPD	21.5014	22.7578	23.3266	24.2074	24.9654	29.4425	20.6353	22.1634	29.7035	23.1195	23.6019	23.8298	26.6608	24.3386	22.0181	29.8492	22.6832	26.191		19.1903
Substantia nigra	PD1	IPD	21.1109	21.4404	22.5485	23.5083	24.0018	29.2667	20.7283	21.9412	28.2549	22.723	22.5586	22.1812	25.1751	24.4042	20.9154	29.3853	21.7258	24.5078		19.0146
Substantia nigra	PD10	IPD	21.0572	22.7334	23.5136	24.1568	21.1467	30.2212	20.7166	22.2598	28.4482	22.8857	23.1499	23.2385	26.5332	24.7407	22.142	29.8166	22.2998	26.5724		19.4383
Substantia nigra	PD20	IPD	21.027	18.1645	21.5089	23.8779	21.893	28.7701	20.6395	22.2053	28.7106	22.7474	23.1134	21.0082	26.3039	23.3652	21.5628	30.0807	22.5746	25.1644		18.8977
Substantia nigra	PD21	IPD	21.1288	25.3327	25.555	24.0558	25.0138	30.1956	21.6959	22.1443	28.5409	23.456	23.3701	23.3477	26.3527	25.0057	21.3045	30.062	22.5422	26.6687		17.9547
Substantia nigra	PD13	IPD	21.2648	19.003	21.7902	24.3514	23.9378	27.4102	21.5045	22.056	29.4522	22.93	23.2256	23.415	26.7828	23.6068	20.7531	30.225	22.9827	26.4427		17.7296
Substantia nigra	PD11	IPD	21.2643	21.4048	21.8498	23.8459	19.9255	26.9799	20.9013	22.3626	28.0412	22.589	23.4719	21.4319	25.7534	23.2038	20.6214	29.9094	22.5955	25.8555		19.2149
Substantia nigra	PD17	IPD	21.1337	22.4017	23.749	24.7013	27.3403	30.296	22.2822	22.2644	29.6863	23.6393	23.3306	23.7938	26.5204	23.8456	22.6129	30.2261	22.6277	26.1182		20.1083
Substantia nigra	PD3	IPD	20.7017	21.9654	21.9184	23.3132	22.9032	28.9596	22.0278	22.4127	29.081	23.1331	22.8141	21.6923	26.2779	23.7416	20.2807	30.2013	22.964	24.5568		16.5353
Substantia nigra	PD7	IPD	21.538	23.9955	24.2454	23.8586	24.7747	30.0234	21.2421	22.235	28.6223	22.9941	23.9152	23.8361	25.9639	22.8552	21.9864	30.0933	22.3694	24.7457		19.8882
Substantia nigra	PD8	IPD	21.2	21.6192	22.5379	23.5425	19.4142	29.3244	19.4736	21.7477	27.6891	22.4739	23.1749	20.829	25.8335	24.4435	20.6506	29.5389	21.9475	24.29		19.0683
Substantia nigra	PD5	IPD	20.9088	15.585	22.4286	23.83	23.0789	28.0767	20.8329	22.6373	28.3088	23.1112	23.0919	23.0273	26.4904	23.5585	23.0138	29.636	22.7666	24.1963		19.9761
Substantia nigra	PD2	IPD	21.1558	21.38	23.029	24.3628	25.5902	30.5497	20.9633	22.5203	29.2734	23.5554	23.1099	23.953	27.0552	24.5394	22.3839	29.7898	22.9067	24.5139		19.1881
Substantia nigra	PD12	IPD	20.5441	23.1754	21.2675	23.2954	24.3391	26.8044	20.1188	22.3022	28.5253	22.421	23.0734	22.7737	26.0585	23.4061	21.8306	29.4471	23.0947	25.2862		15.9483
Substantia nigra	PD15	IPD	20.7975	21.6709	23.8875	24.371	27.7677	30.0537	21.8158	22.4042	29.33	23.4318	23.2457	23.7299	26.6938	23.6766	22.676	30.2121	22.8226	24.3249		17.5187
Substantia nigra	PD18	IPD	21.606	23.1123	23.2587	24.8787	28.1745	28.5053	21.3591	22.7854	29.8744	23.8047	22.3165	23.8226	27.0084	23.9649	22.0556	29.821	23.323	23.0564		18.8046
Substantia nigra	PD4	IPD	21.0695	19.2604	15.585	24.4047	25.3978	27.0848	20.5852	22.5905	28.8534	23.6821	23.0177	23.7384	26.8991	23.7377	23.1607	29.5488	23.1924	24.852		19.2264
Substantia nigra	PD9	IPD	21.2786	23.0009	22.7435	24.0649	26.3538	27.2116	21.6565	22.5013	29.3434	23.1185	22.6274	23.2125	26.4175	23.3539	21.6935	29.5275	22.8939	22.5584		19.692
Substantia nigra	PG16	PD-GBA	20.8547	22.4596	23.1769	23.9005	21.0534	29.9847	21.3248	22.5735	28.3004	22.6878	22.889	23.1969	26.4425	24.5879	22.4221	29.5195	22.7972	26.201		19.951
Substantia nigra	PG12	PD-GBA	21.5326	24.0688	24.0539	23.7283	24.6144	29.5161	21.3393	22.7015	28.7819	23.0083	23.598	23.6746	25.7033	23.0898	22.2334	29.5614	22.9364	24.3509		20.8899
Substantia nigra	PG1	PD-GBA	21.0936	22.6314	24.3896	23.7369	23.182	28.2846	20.8423	22.514	28.5202	22.6766	22.3356	22.6816	25.799	23.8351	21.5409	29.5078	22.6849	24.1711		19.7505
Substantia nigra	PG20	PD-GBA	21.1979	24.2783	23.5969	23.624	24.2893	28.9215	20.7797	22.8264	28.6057	22.5373	22.3156	22.9919	25.6851	24.0628	22.3819	29.3282	22.8038	24.0183		19.6213
Substantia nigra	PG3	PD-GBA	21.0977	20.514	20.4469	23.799	23.2219	26.1708	21.3888	22.0596	28.9224	22.7235	23.3013	23.141	26.3715	24.3195	20.6359	29.7939	22.1887	25.9626		19.0966
Substantia nigra	PG5	PD-GBA	21.0102	22.3055	21.97	23.1086	22.923	28.554	21.9913	22.4568	29.3207	23.2971	22.5707	21.6622	26.2306	23.9066	20.4814	29.9393	23.0009	24.1301		16.4107
Substantia nigra	PG15	PD-GBA	20.9493	21.7441	21.6879	23.6775	20.2849	26.5557	20.5214	22.743	28.0583	22.3225	23.2322	21.6143	25.8873	23.3482	20.6845	29.8689	22.7121	25.4073		19.8453
Substantia nigra	PG17	PD-GBA	20.8818	25.4677	25.2887	23.2736	26.0183	29.8453	22.0866	22.2897	29.5664	23.4662	23.2962	23.9474	26.8659	24.716	21.726	30.3547	22.416	25.5339		19.5741
Substantia nigra	PG7	PD-GBA	21.0682	24.978	24.3841	23.2557	24.745	29.6963	20.8407	22.3198	28.8643	23.0175	22.7709	22.5781	26.556	23.9616	21.963	29.498	22.6776	25.3003		19.7632
Substantia nigra	PG14	PD-GBA	21.1495	23.5957	24.3028	23.3766	20.7727	29.5632	21.3362	22.4205	29.4461	23.3619	22.7554	23.388	26.6802	24.3614	21.4446	29.973	22.7377	24.0629		19.9437
Substantia nigra	PG8	PD-GBA	21.0895	23.6942	23.13	22.9621	23.517	29.8209	20.3543	21.9703	28.385	22.8798	23.4304	22.8226	26.3172	24.9019	21.6548	29.6257	22.4746	25.6117		19.1756
Substantia nigra	PG10	PD-GBA	21.1676	23.4761	23.5033	23.2825	24.8467	29.999	21.7036	21.612	29.1818	23.3773	23.6391	23.3536	26.1422	24.4068	21.2525	30.0044	22.086	25.1442		18.2344
Substantia nigra	PG19	PD-GBA	20.5996	21.0265	23.9769	24.17	25.0584	29.6674	20.8615	22.0452	28.8423	23.2415	23.5889	23.7633	26.7017	25.2205	22.6664	29.8219	22.6321	27.4552		18.0281
Substantia nigra	PG21	PD-GBA	20.4139	24.7739	24.5031	23.4252	20.9371	29.415	18.892	21.9773	28.1106	22.361	23.45	22.342	25.8157	22.0454	22.7907	29.7368	22.3183	26.5586		17.9919
Substantia nigra	PG11	PD-GBA	21.2857	24.364	24.5832	23.6394	24.494	30.3669	21.1581	22.3055	29.5419	23.5526	22.9432	23.4922	26.6716	23.6627	21.9053	30.1884	22.7139	26.1944		19.4397
Substantia nigra	PG18	PD-GBA	20.8406	21.6798	23.4864	24.3346	22.7285	30.4194	22.1695	21.4707	29.3154	23.3174	23.2509	22.437	26.7306	22.0836	21.8251	30.2845	22.8745	24.8307		17.5599
Substantia nigra	PG4	PD-GBA	21.0841	23.4515	23.4337	24.0244	25.8224	30.5345	21.9427	21.8208	30.265	24.0895	22.9261	24.1116	26.9616	24.0625	21.9355	30.2785	22.6961	25.3824		18.7867
Substantia nigra	PG9	PD-GBA	21.2393	22.3544	23.3781	22.9825	20.3595	29.5734	19.424	22.4621	28.1264	22.4142	22.9869	22.8081	26.126	22.6444	21.226	29.8169	22.4711	24.8645		18.6461
Substantia nigra	PG2	PD-GBA	20.7108	21.7439	22.6359	23.2237	22.0436	29.0924	20.6525	21.9308	28.2879	22.8394	23.4733	22.799	25.7332	23.3064	22.0625	29.7157	21.6135	25.6916		19.0607
Substantia nigra	PG13	PD-GBA	20.9381	25.5497	24.9299	23.537	22.4161	30.0482	20.9122	21.9462	29.2692	22.8567	22.7815	23.0242	26.3008	24.0738	22.2274	29.7963	22.193	24.7082		18.7414
Substantia nigra	C6	Control	21.1571	21.9774	22.9122	22.83	21.923	28.6394	20.4403	22.2024	28.5165	23.2346	23.1368	22.8162	25.4134	23.4684	22.3513	29.2454	21.5171	25.1749		19.5168
Substantia nigra	C10	Control	21.066	21.2114	24.2085	22.7258	21.5698	28.5189	20.8116	22.3549	28.2645	22.6613	23.1594	22.7138	26.093	23.1131	22.0732	29.7679	22.4911	23.627		19.4848
Substantia nigra	C2	Control	21.3068	22.3265	23.4545	22.6589	19.8661	29.1437	19.9981	22.6326	28.3139	22.3827	22.4679	22.5716	25.7422	22.9188	21.5205	29.3563	22.5935	24.4248		19.4471
Substantia nigra	C9	Control	20.7654	23.2522	23.0704	22.7672	23.5215	29.5372	20.7933	22.4322	28.4338	22.9187	22.9277	22.65	26.1876	24.4771	22.05	29.2292	22.801	25.2408		18.7358
Substantia nigra	C3	Control	20.5177	20.5808	24.0089	23.931	25.0516	29.3446	21.0516	22.5873	29.0799	23.3695	23.0811	23.8886	26.6309	24.7671	23.2987	29.3658	23.165	27.0573		18.4373
Substantia nigra	C7	Control	20.7395	21.7659	23.468	24.0975	22.9114	29.8942	22.0967	21.7717	29.3114	23.2664	22.9242	22.8369	26.7978	22.4964	22.0095	30.2842	23.0126	24.4129		17.7115
Substantia nigra	C5	Control	20.822	25.0536	23.9932	23.0647	24.4206	29.4405	21.543	22.0232	28.9489	22.6972	22.7465	22.2385	26.3657	24.1902	21.1098	30.0575	22.7145	24.9912		18.6799
Substantia nigra	C14	Control	20.836	15.585	19.3103	24.1507	25.9567	27.2115	21.624	22.4117	28.4931	23.4684	23.3279	24.1436	26.6737	23.9431	22.1365	30.219	22.7908	24.8517		19.3669
Substantia nigra	C8	Control	21.3099	19.4579	22.2044	24.5532	25.9644	27.2266	20.7176	22.627	27.8911	23.6045	22.6188	24.2948	27.3735	24.1324	21.4293	29.8567	23.0009	22.9246		19.5045
Substantia nigra	C17	Control	20.0672	16.1879	21.2922	24.5976	27.7957	28.7898	21.7725	22.3401	30.19	23.6105	22.7591	24.4241	27.3702	24.1826	22.1279	30.5068	23.017	24.8155		15.8828
Substantia nigra	C18	Control	21.6648	23.1477	23.6478	24.4126	22.4492	29.7464	20.1991	22.3984	27.8916	23.6451	22.8876	23.2645	26.2048	23.7829	21.8407	29.6279	22.4892	23.9896		17.736
Substantia nigra	C11	Control	21.6116	23.3469	23.0318	24.5476	28.1166	28.6683	21.3373	22.2154	29.6948	23.6924	22.7008	23.4569	26.9126	24.2855	21.7544	30.0668	22.7316	23.3782		18.3001
Substantia nigra	C12	Control	21.0454	19.0366	21.682	23.6049	23.0248	27.5647	21.0955	22.1135	27.7002	22.9326	23.1071	23.286	25.7073	24.0549	21.7254	29.6104	22.3183	24.2068		18.8142
Substantia nigra	C1	Control	21.329	25.204	25.2753	24.5492	27.0027	30.9293	20.5385	22.4449	29.6839	23.6536	22.9626	24.1871	27.0112	23.6987	22.5551	30.2146	22.2211	24.6605		19.0355
Substantia nigra	C16	Control	20.5637	23.4501	23.5451	23.9292	25.7728	29.9435	20.6604	22.0598	28.7496	22.3861	22.7828	22.8258	26.3742	23.0801	20.5889	29.8711	22.203	25.1256		15.4781
Substantia nigra	C13	Control	21.2318	20.9511	21.1882	24.5276	28.391	27.2476	22.596	22.2277	29.6048	23.549	23.1108	24.5376	26.8527	24.3144	21.1221	30.3079	22.6082	24.5743		19.2163
Substantia nigra	C19	Control	21.213	21.8979	23.9936	24.3022	27.5449	30.1391	22.1652	22.1555	29.1411	23.5972	23.2738	23.5156	26.5465	24.16	22.5032	30.1273	22.4421	24.1908		14
Substantia nigra	C20	Control	21.3818	15.585	15.585	24.5265	25.0322	27.3642	20.6586	22.4135	28.5774	23.4553	23.3186	23.8484	26.971	24.0402	22.7759	29.7539	22.7219	25.2469		16.7212
Substantia nigra	C15	Control	21.0619	22.4005	23.9402	23.9498	24.1232	28.8804	19.934	22.2657	28.515	22.9275	23.0753	22.3656	26.2553	23.9892	21.9931	29.6599	22.5027	24.9325		18.1699
Substantia nigra	C21	Control	20.7642	23.4997	21.398	23.6877	24.531	27.1572	20.3333	21.0206	28.2093	22.1648	23.5798	22.6744	26.2424	23.7255	21.6483	29.8988	22.7754	25.698		15.7004
Striatum	C5	Control		21.7114		21.9606	24.612	29.2608	21.2076	21.5857	27.4171	24.7744	23.2161	24.4023	27.5968	24.205	19.1725	27.9372	20.7812	24.9985	11
Striatum	C16	Control		21.9623		21.9673	22.1035	28.2541	20.7871	21.6588	27.3676	23.7326	24.456	23.3377	26.177	23.9933	18.3726	27.1082	21.0112	25.0506	11
Striatum	C18	Control		24.1227		22.8483	23.9036	30.9402	20.8611	21.6841	28.9966	25.0395	22.5672	24.5864	27.259	22.0745	11	28.2332	21.4641	22.303	11
Striatum	C17	Control		21.8374		21.6493	23.3307	30.6113	21.4765	22.0436	28.4103	24.2564	22.4026	23.6172	26.5331	23.7345	19.3255	28.6532	21.041	23.8431	11
Striatum	C3	Control		22.6398		23.017	23.7226	30.2294	20.8771	21.5924	28.5077	24.596	23.5701	24.201	27.3417	25.207	11	28.0905	20.6148	24.7393	18.9355
Striatum	C4	Control		23.9072		21.5351	24.2445	29.2839	20.231	21.7166	28.8851	25.0804	21.4582	24.3331	27.5522	22.7519	11	28.4747	21.9452	22.8065	11
Striatum	C20	Control		21.8334		22.4903	23.6293	29.1273	21.2566	21.385	28.9414	25.3807	22.752	24.7414	27.3056	23.6532	19.7221	27.9702	21.6297	24.7173	20.3648
Striatum	C13	Control		22.0302		22.4071	23.2965	28.7894	20.5162	21.4969	28.3668	24.3284	22.5406	24.502	26.8089	23.9829	11	27.2013	21.0263	23.1926	21.3109
Striatum	C10	Control		24.0677		22.6444	24.4672	29.2922	21.2464	21.8879	28.5233	24.5959	23.3027	23.9703	27.0848	23.2753	11	28.0212	21.5098	23.6037	21.0674
Striatum	C12	Control		22.35		22.716	24.4624	29.2875	20.9894	21.5272	27.4436	24.5582	22.3896	24.8758	26.9837	24.7633	11	27.5447	21.4356	24.0384	20.711
Striatum	C1	Control		23.5147		22.5449	22.9534	29.3479	20.5101	21.361	28.5141	24.8683	22.4489	24.4833	27.0238	23.2122	11	27.9337	21.3071	24.8856	21.1581
Striatum	C7	Control		22.6442		23.1242	23.7328	30.1656	20.8459	21.336	28.452	24.5469	23.944	24.9085	27.0387	23.8818	11	27.33	21.1743	25.3977	11
Striatum	C11	Control		23.6302		22.0477	23.41	28.694	19.7781	21.3178	28.5114	24.6824	21.3471	23.8118	27.0171	23.1489	11	27.6284	20.7136	23.5712	21.3437
Striatum	C8	Control		22.9435		22.2064	23.8991	28.9118	18.8914	21.6757	28.107	24.2274	21.8983	24.2803	27.0037	23.6884	11	27.4222	21.1879	22.277	21.0363
Striatum	C6	Control		22.8086		21.9823	23.8505	29.15	20.6186	20.9065	28.702	24.6328	22.4536	24.4792	27.2777	23.6313	11	28.0582	20.9386	23.6183	21.5764
Striatum	C15	Control		24.0381		21.8196	22.645	29.2399	21.1095	21.8458	27.3065	23.543	23.1816	23.329	25.9239	25.049	18.5843	28.0135	21.1865	24.1957	11
Striatum	C19	Control		23.1595		22.1988	22.8854	29.979	20.7735	21.1208	28.3588	24.2061	23.0692	23.855	26.46	25.2228	11	27.5854	20.7137	24.9319	20.53
Striatum	C21	Control		23.3109		22.5373	23.6471	29.0609	21.1376	21.2107	28.4571	24.6549	23.2737	24.3189	27.0354	24.3323	11	27.7407	20.2846	24.7861	11
Striatum	C14	Control		21.6877		22.8578	25.1959	28.6754	21.5274	21.9458	28.755	25.2406	23.1828	24.9601	27.4347	24.7954	19.8898	27.9457	21.394	25.2079	19.574
Striatum	PG6	PD-GBA		24.2182		22.8597	18.4261	29.8718	19.5765	22.3225	27.8808	24.6079	23.4896	24.5508	27.6824	23.1515	11	27.7924	21.9052	22.9846	11
Striatum	PG17	PD-GBA		12.585		21.9982	21.6284	30.3005	21.4639	21.6769	28.9556	25.2304	22.4615	24.1906	27.9236	24.6022	11	28.3559	22.1181	24.0196	11
Striatum	PG12	PD-GBA		24.016		20.9924	19.6763	32.0226	22.1995	21.4967	30.1602	24.2013	23.3479	21.6934	25.6831	25.4707	20.8409	29.4629	21.9107	25.9774	11
Striatum	PG16	PD-GBA		12.585		22.0006	12.585	30.3954	21.5966	21.5036	29.2282	24.7341	23.0877	24.3375	27.4141	23.9596	20.643	28.4894	22.0887	25.4606	11
Striatum	PG18	PD-GBA		12.585		22.6136	22.0469	31.1225	22.4222	21.7282	29.2959	25.4689	23.1782	22.3754	26.6283	22.7855	19.468	28.8025	21.5685	23.235	11
Striatum	PG9	PD-GBA		22.8453		20.6262	23.208	31.799	20.1243	21.9918	30.3136	24.6626	22.5506	22.3973	26.188	24.9506	20.8782	29.6426	22.1918	23.7554	11
Striatum	PG19	PD-GBA		22.3317		21.2261	21.7385	31.4511	21.9652	21.6941	30.5178	24.6934	24.0145	23.272	26.7782	25.8986	21.1062	29.3371	23.2189	26.2946	11
Striatum	PG4	PD-GBA		21.8204		21.6682	12.585	27.4586	12	21.838	25.7674	23.0934	23.8937	23.0242	24.6025	25.1642	19.69	26.7765	19.6709	23.7509	21.1739
Striatum	PG5	PD-GBA		22.9721		22.068	12.585	29.5065	21.2387	22.3079	27.526	23.4687	23.6021	23.1688	26.3638	23.6759	11	27.6811	21.6266	26.3852	22.5325
Striatum	PG20	PD-GBA		22.2118		22.4759	21.7763	29.8987	21.3859	21.5891	28.8041	24.951	23.1953	23.2092	26.6468	24.684	11	28.0994	22.2346	23.0735	21.2847
Striatum	PG21	PD-GBA		23.2474		22.5275	21.0027	29.9207	20.4193	21.2397	28.6759	24.9955	22.2149	24.1452	27.0003	24.3624	11	27.8623	21.4338	24.9338	20.547
Striatum	PG10	PD-GBA		22.7676		21.3603	21.2078	29.8815	20.3915	21.5784	28.4628	24.4592	22.8148	23.7401	26.3586	24.8603	11	27.8522	21.227	23.6746	20.2212
Striatum	PG11	PD-GBA		24.4985		21.8623	20.6746	30.3556	19.4636	21.7851	28.3403	24.5212	22.1687	24.0814	26.6312	23.586	19.1549	27.9505	21.3954	23.6891	20.7378
Striatum	PG13	PD-GBA		22.6384		22.048	20.9182	30.3278	21.6485	21.0087	29.3744	25.1751	21.578	23.8001	26.6234	25.2624	11	28.1143	20.7657	24.9897	20.3983
Striatum	PG7	PD-GBA		23.4869		21.4716	17.5133	30.0448	20.8783	20.863	28.7204	24.6296	21.4852	23.8469	26.4067	24.6451	17.04	28.2962	20.8104	23.9303	21.0663
Striatum	PG15	PD-GBA		20.1469		22.5961	22.1731	31.0336	21.7837	21.9416	28.5452	24.91	23.3047	24.1095	26.6383	24.8687	11	28.1332	20.456	25.236	20.169
Striatum	PG8	PD-GBA		20.8579		20.7223	19.7346	29.717	20.6081	21.5174	28.4363	23.8994	23.9788	21.9339	25.3339	24.8895	11	27.9843	21.7044	24.6905	20.7421
Striatum	PG2	PD-GBA		22.0273		20.6101	22.6228	30.5567	20.8113	21.2911	28.7833	24.688	22.5631	24.1157	26.2455	25.6953	18.8638	28.1624	19.9672	24.4275	19.8497
Striatum	PG3	PD-GBA		21.4353		20.2869	12.585	27.2856	18.9272	21.9307	26.1366	22.6621	23.6317	22.8823	24.6851	25.0546	11	26.7659	20.9086	23.1488	11
Striatum	PG14	PD-GBA		23.5027		20.9414	12.585	30.4353	21.7611	21.021	28.5295	23.9917	23.0017	22.4891	25.8535	24.1747	11	28.0982	21.2934	24.2917	20.5553
Striatum	PG1	PD-GBA		22.4118		20.3005	12.585	29.3663	20.6617	21.7959	27.0066	23.01	22.9068	22.3589	25.2684	23.6481	11	27.5979	20.9285	23.1053	19.9338
Striatum	PD5	IPD		22.5044		22.3587	17.278	30.0196	21.0384	21.2748	28.7278	24.7956	23.0387	24.27	26.8988	25.0308	19.0076	28.3811	21.5269	24.0305	11
Striatum	PD19	IPD		23.5628		22.2781	23.5431	30.9664	21.811	21.8988	29.314	24.5117	22.9874	23.9937	26.5087	26.0935	21.0607	29.0838	20.3179	24.3724	11
Striatum	PD17	IPD		22.7127		21.217	18.919	28.0565	20.4706	20.6543	26.3855	21.8484	24.6298	23.0542	24.7294	24.8013	20.6046	27.412	20.1968	23.7474	11
Striatum	PD3	IPD		22.9643		21.6834	17.2465	30.3508	21.119	22.1342	28.9029	24.2537	23.8673	23.0969	26.2922	24.5519	19.1442	28.3181	21.1552	24.8182	11
Striatum	PD8	IPD		22.8938		22.7105	20.9743	30.6314	21.4041	21.6176	29.2753	24.9957	22.7609	23.1708	27.4362	25.0381	11	28.8006	21.4732	22.792	11
Striatum	PD16	IPD		22.1665		22.5808	20.9511	30.5597	21.2908	21.0269	29.305	24.8608	23.148	24.6515	26.9461	23.9716	18.2516	28.5767	21.424	24.5517	11
Striatum	PD4	IPD		23.1852		22.3065	22.4293	29.5743	21.7072	21.7933	28.7853	23.892	23.752	22.8088	26.017	24.8841	18.7138	28.3308	21.1698	24.7881	11
Striatum	PD15	IPD		22.2807		22.4907	23.7784	30.2173	21.2753	21.4743	29.0187	24.0782	24.1549	23.828	26.3236	25.1133	19.0193	27.793	21.1456	25.4869	20.0241
Striatum	PD11	IPD		22.5114		22.451	23.201	30.683	21.5494	21.161	29.6062	25.1345	22.647	23.3583	27.0141	24.6547	18.5503	28.6488	21.4034	26.0797	20.1955
Striatum	PD9	IPD		24.6382		22.5115	23.0821	30.4751	21.3383	21.1436	29.3636	24.4305	23.4935	24.4639	26.6381	24.9415	19.3695	28.4745	20.9708	25.3913	20.2331
Striatum	PD21	IPD		23.8372		22.6346	12.585	30.4371	20.9521	21.1073	28.8203	25.0184	22.1062	24.1399	26.9164	25.2607	11	28.0084	21.1463	24.5697	20.1513
Striatum	PD13	IPD		22.9107		22.3866	21.0428	30.0841	20.5559	20.9551	29.0153	24.3055	23.5695	23.598	26.2634	24.3673	11	27.9357	20.9373	25.2352	20.0591
Striatum	PD7	IPD		23.247		21.8363	22.4444	30.3866	21.0197	21.3303	29.4164	24.9126	22.3632	24.3548	26.6566	23.7804	11	28.3602	21.3904	23.6822	20.4337
Striatum	PD10	IPD		22.4233		22.0773	23.7361	29.6328	21.4382	20.9222	28.6537	24.6391	23.039	23.0935	26.5159	25.1873	18.441	27.7447	19.9586	24.1754	20.57
Striatum	PD20	IPD		21.5596		22.244	21.5581	30.6308	21.6091	21.2553	29.281	24.9333	21.5146	22.1861	26.4658	23.8325	11	28.6223	21.1262	24.4212	19.8991
Striatum	PD18	IPD		23.6307		20.9705	22.2578	30.4206	21.1482	20.5248	29.359	24.8865	21.614	23.817	26.6632	22.6177	11	28.5625	20.7345	25.1289	11
Striatum	PD12	IPD		22.6327		20.4468	12.585	29.9782	20.5978	20.5373	29.7519	23.9834	22.2841	21.9454	25.8429	24.8975	11	28.5694	21.2514	25.2719	11
Striatum	PD2	IPD		22.697		21.9078	20.338	30.1415	21.2387	21.0604	28.5161	24.0942	22.5991	23.4587	26.3073	24.844	11	27.8312	21.1987	24.6959	19.2603
Striatum	PD1	IPD		22.2788		20.3549	22.4861	30.8004	20.0344	19.8834	28.8605	24.6144	21.5046	23.319	26.3677	25.2999	11	28.1119	20.3774	24.5761	11
Striatum	PD14	IPD		22.5655		21.1779	21.1498	30.7975	21.2876	20.8015	30.0835	24.8939	21.5066	23.4164	26.881	21.9914	11	28.618	20.9485	25.5025	11
